# Supplementary material for: Tunable assembly of truncated nanocubes by evaporation-driven poor-solvent enrichment
Source: Nat Commun. 2019 Sep 17;10:4228. doi: 10.1038/s41467-019-12237-y (PMC6748999; doi:10.1038/s41467-019-12237-y)
Supplement: Supplementary file 5 — Source Data [file 41467_2019_12237_MOESM5_ESM.xlsx]

## Sheet: Fig. 1c
1D SAXS			indexing
q (nm-1)	S(q) (a.u.)		q (nm-1)
0.39547	0.35697		0.48279	（111）
0.40245	0.4031		0.55748	（200）
0.40943	0.46353		0.78839	（220）
0.41641	0.54308		0.92447	（311）
0.42339	0.65599		0.96558	（222）
0.43037	0.82202		1.11495
0.43735	1.11586		1.21499
0.44433	1.66079		1.24655
0.45131	2.82143		1.36553	（422）
0.45829	5.91854		1.44836	（333）
0.46527	13.5082		1.57678
0.47225	23.0343		1.64903
0.47923	28.3276		1.67243
0.4862	27.7117		1.76289
0.49318	23.978
0.50016	20.2288
0.50714	17.29
0.51412	14.8895
0.5211	12.8601
0.52808	11.5685
0.53506	11.1023
0.54204	11.2864
0.54902	11.6501
0.556	11.8645
0.56298	11.5206
0.56996	10.7047
0.57694	9.62243
0.58392	8.29355
0.5909	6.90153
0.59788	5.60548
0.60485	4.54477
0.61183	3.74893
0.61881	3.248
0.62579	2.91746
0.63277	2.69634
0.63975	2.59119
0.64673	2.48945
0.65371	2.44117
0.66069	2.42244
0.66767	2.39058
0.67465	2.38706
0.68163	2.31992
0.68861	2.22618
0.69559	2.13697
0.70257	2.05778
0.70955	1.98403
0.71653	1.89873
0.7235	1.81352
0.73048	1.7492
0.73746	1.72062
0.74444	1.71513
0.75142	1.78518
0.7584	1.97608
0.76538	2.34188
0.77236	2.94611
0.77934	3.66315
0.78632	4.25847
0.7933	4.5866
0.80028	4.84313
0.80726	5.07584
0.81424	5.32972
0.82122	5.8214
0.8282	6.54401
0.83518	7.05399
0.84215	6.85597
0.84913	6.01768
0.85611	5.0629
0.86309	4.43709
0.87007	4.20185
0.87705	4.24373
0.88403	4.54292
0.89101	5.08035
0.89799	5.81254
0.90497	6.70546
0.91195	7.59131
0.91893	8.33502
0.92591	8.89955
0.93289	9.39251
0.93987	10.0509
0.94685	10.9699
0.95383	11.728
0.9608	11.8549
0.96778	11.1365
0.97476	9.7892
0.98174	8.23508
0.98872	6.87008
0.9957	5.72245
1.00268	4.86956
1.00966	4.21393
1.01664	3.69432
1.02362	3.28459
1.0306	2.98741
1.03758	2.72096
1.04456	2.52571
1.05154	2.35745
1.05852	2.2255
1.0655	2.12815
1.07248	2.04375
1.07946	1.99116
1.08643	1.95111
1.09341	1.89207
1.10039	1.83985
1.10737	1.79676
1.11435	1.75236
1.12133	1.71143
1.12831	1.66844
1.13529	1.61734
1.14227	1.59737
1.14925	1.56836
1.15623	1.54225
1.16321	1.52022
1.17019	1.47973
1.17717	1.49253
1.18415	1.47553
1.19113	1.46235
1.19811	1.48278
1.20508	1.4942
1.21206	1.53109
1.21904	1.58285
1.22602	1.64254
1.233	1.71843
1.23998	1.77469
1.24696	1.81352
1.25394	1.8755
1.26092	1.95398
1.2679	2.00902
1.27488	2.09911
1.28186	2.14886
1.28884	2.16627
1.29582	2.2109
1.3028	2.2282
1.30978	2.23591
1.31676	2.22188
1.32373	2.21996
1.33071	2.2595
1.33769	2.30371
1.34467	2.36608
1.35165	2.43508
1.35863	2.48157
1.36561	2.5262
1.37259	2.5934
1.37957	2.62558
1.38655	2.55344
1.39353	2.53305
1.40051	2.49066
1.40749	2.49741
1.41447	2.50833
1.42145	2.55478
1.42843	2.61043
1.43541	2.63935
1.44238	2.64271
1.44936	2.57597
1.45634	2.47678
1.46332	2.30857
1.4703	2.15486
1.47728	2.01907
1.48426	1.92113
1.49124	1.8088
1.49822	1.71943
1.5052	1.6297
1.51218	1.57147
1.51916	1.51589
1.52614	1.45906
1.53312	1.42725
1.5401	1.38752
1.54708	1.36149
1.55405	1.32487
1.56103	1.30078
1.56801	1.2865
1.57499	1.26937
1.58197	1.24971
1.58895	1.2434
1.59593	1.22061
1.60291	1.22719
1.60989	1.20833
1.61687	1.21725
1.62385	1.2114
1.63083	1.18732
1.63781	1.18606
1.64479	1.17864
1.65177	1.19412
1.65875	1.16821
1.66573	1.16357
1.6727	1.17007
1.67968	1.15697
1.68666	1.14841
1.69364	1.12949
1.70062	1.13883
1.7076	1.12147
1.71458	1.13837
1.72156	1.12237
1.72854	1.1091
1.73552	1.10106
1.7425	1.10022
1.74948	1.11639
1.75646	1.10969
1.76344	1.0943
1.77042	1.10935
1.7774	1.12375
1.78438	1.13268
1.79135	1.14198
1.79833	1.12777
1.80531	1.13783

## Sheet: Fig. 1e
56	64	64	56	64	56	56	56	64	56	56	64	56	56	56	64	64	56	56	56	64	64	56	56	64	64	56	56	64	56	64	64	56	56	64	56	56	56	56	64	64	64	64	64	64	56	64	56	64	56
64	64	56	56	56	64	64	56	56	56	56	56	56	56	56	56	64	64	56	64	56	56	56	64	56	56	56	56	56	56	64	64	64	64	56	64	56	56	64	64	64	56	56	64	56	56	64	56	56	56
64	64	56	56	64	56	56	56	56	64	64	56	56	56	56	64	56	56	64	56	64	56	56	56	64	64	56	64	56	56	64	64	56	56	56	56	56	64	56	64	56	64	56	56	56	56	64	64	64	56
64	56	56	56	56	56	64	56	64	56	64	64	56	56	56	64	56	56	56	56	56	64	56	64	56	56	56	56	56	56	56	56	64	56	64	64	64	56	64	64	64	56	56	56	56	56	56	56	64	56
56	56	56	64	64	56	56	56	56	56	56	64	56	64	64	64	64	64	64	64	56	64	56	64	64	56	64	56	56	64	64	56	56	64	64	56	56	56	64	64	64	56	64	56	64	64	56	56	56	56
56	56	56	56	56	64	64	64	64	56	56	56	64	64	56	64	56	56	64	56	56	56	64	56	56	64	56	56	56	64	56	64	64	56	64	56	64	56	56	64	64	56	64	56	56	64	56	56	64	64
56	56	56	64	56	64	56	64	64	64	56	56	56	56	64	64	64	64	64	64	56	64	64	64	56	56	64	64	56	64	56	64	64	56	56	64	64	56	64	56	56	64	64	64	64	64	56	64	56	64
56	56	56	56	64	64	64	64	56	56	64	56	64	64	56	64	64	56	64	64	64	64	56	56	56	64	56	64	56	64	64	64	64	56	56	56	56	64	64	56	56	64	56	56	56	64	56	64	64	64
56	56	64	56	56	56	64	64	56	64	64	56	56	56	64	64	56	64	56	64	56	64	56	56	56	64	64	64	64	56	64	56	64	56	64	64	56	56	64	56	64	56	64	56	64	64	64	56	64	64
56	56	64	64	56	56	64	64	56	64	64	64	64	56	56	56	56	64	56	56	64	56	64	64	56	64	56	64	64	64	56	64	56	56	64	64	64	56	56	64	64	64	64	64	64	56	56	64	56	56
56	56	56	64	64	64	64	56	56	64	56	64	56	56	56	64	56	64	64	56	56	64	56	64	64	56	56	64	64	56	56	56	64	64	64	56	64	56	64	56	56	64	64	56	64	64	64	64	64	64
56	64	64	56	64	56	64	64	64	56	64	56	56	64	64	56	56	64	64	64	56	64	56	56	56	56	64	64	64	56	64	56	56	56	64	64	56	56	56	56	64	64	56	64	56	64	64	64	56	56
64	64	64	56	64	56	56	56	56	64	64	56	56	56	64	64	56	64	64	56	56	56	56	56	64	64	64	56	56	64	56	64	64	64	56	56	56	56	64	64	56	64	64	64	56	56	64	64	56	56
56	56	56	56	56	64	56	64	56	64	64	56	56	64	64	56	64	56	64	64	64	64	56	56	56	64	64	56	56	56	56	64	56	56	56	64	56	64	64	56	56	56	56	64	56	64	64	56	56	64
64	56	64	56	64	56	56	64	64	56	56	64	64	56	56	64	64	56	56	56	56	64	56	64	64	64	64	64	56	64	64	64	64	64	64	64	56	64	56	64	64	72	72	64	64	56	64	64	64	64
64	56	56	56	64	64	56	64	64	64	64	64	56	64	64	56	56	56	56	56	64	56	64	64	64	64	64	64	64	56	56	64	64	64	64	72	64	56	64	80	72	80	72	72	64	56	64	72	72	72
56	64	64	56	64	64	56	56	56	64	56	56	64	56	64	56	48	56	48	56	56	56	64	56	56	64	64	64	64	56	56	64	72	64	72	72	72	72	72	64	72	80	80	72	64	64	64	72	72	72
64	64	64	56	64	56	56	56	56	56	56	64	56	64	56	56	56	48	48	56	56	48	48	56	64	64	64	64	56	56	72	64	72	80	72	80	80	80	64	56	64	72	80	80	64	64	64	72	64	72
64	56	56	64	56	64	56	56	56	56	64	64	64	64	64	56	56	48	48	48	48	48	48	56	64	56	56	56	48	64	72	64	64	72	72	72	64	64	56	56	56	72	88	72	72	64	80	72	72	80
56	64	64	56	64	56	56	64	56	56	56	64	64	56	64	56	56	56	56	56	48	40	56	56	48	48	48	56	56	64	56	64	64	64	72	72	72	72	64	64	64	80	88	80	72	72	72	72	72	80
64	56	56	56	56	56	56	64	64	56	56	64	56	56	56	56	64	64	64	56	56	56	64	64	56	56	56	56	48	56	64	56	64	56	72	72	72	64	64	56	72	80	80	80	64	72	80	72	72	80
64	56	56	64	56	64	56	56	56	56	64	56	64	56	56	56	56	64	64	64	56	56	64	56	56	64	64	64	56	48	64	72	72	72	64	64	72	72	64	64	64	80	80	64	64	64	72	80	72	80
56	64	56	64	56	56	56	64	64	56	64	64	56	56	56	56	56	64	56	56	48	48	48	56	64	56	64	64	48	48	56	64	72	64	72	56	56	56	64	72	72	72	72	72	72	64	72	72	72	80
56	64	64	56	56	64	56	64	64	64	56	56	56	64	56	48	48	56	56	48	40	48	48	64	64	64	56	56	56	48	56	64	64	72	64	64	56	64	72	72	80	80	72	72	72	72	72	72	72	72
56	56	56	64	56	56	64	56	56	56	64	64	56	56	56	56	56	72	64	56	48	56	48	64	64	56	56	48	56	56	64	64	72	64	56	64	64	72	80	80	72	72	64	72	72	72	64	64	72	72
64	64	64	64	56	64	64	64	56	56	56	64	64	64	56	64	56	72	64	64	64	56	64	56	56	56	48	48	64	64	72	80	72	72	64	64	64	72	64	80	72	72	72	72	72	72	72	72	72	72
64	64	56	64	56	56	64	56	56	64	64	64	56	56	56	56	48	56	56	56	64	56	56	56	56	56	56	56	56	64	64	72	80	64	64	72	80	64	56	64	72	56	64	72	72	80	64	72	64	80
64	64	64	64	56	64	64	64	56	64	56	56	56	64	64	56	48	56	48	48	56	56	56	56	56	64	56	56	64	72	64	64	64	64	64	72	72	64	64	64	64	64	72	72	80	80	72	72	72	88
64	56	64	56	64	64	64	64	64	56	64	64	64	56	64	56	48	48	48	48	56	56	48	48	56	64	56	56	64	72	64	72	64	64	72	80	64	64	72	72	64	72	72	80	80	80	72	72	80	88
64	64	56	64	64	56	56	56	56	64	56	64	56	56	56	56	48	48	48	48	48	48	48	56	56	56	64	56	64	64	64	64	64	64	72	72	72	64	80	80	72	72	88	80	80	88	72	80	80	72
64	56	64	56	56	64	56	64	56	56	64	64	56	64	48	48	48	56	40	48	56	56	56	56	56	56	56	56	64	72	64	64	64	64	64	64	64	72	80	80	72	64	80	64	80	72	80	80	72	72
56	56	56	64	64	64	64	64	56	64	64	56	56	64	56	56	48	56	48	56	56	56	48	64	64	64	64	56	64	72	64	56	48	64	56	64	64	64	72	80	64	72	64	64	72	72	64	72	72	72
64	64	56	64	64	64	64	64	56	64	64	56	56	64	56	56	64	56	56	64	56	56	56	56	64	72	56	48	56	64	64	64	56	56	64	72	72	56	64	72	72	72	64	72	72	80	72	72	80	80
64	56	64	56	64	56	56	56	56	56	64	56	64	56	64	64	64	64	64	64	64	64	56	64	64	64	64	56	56	64	72	72	56	56	72	64	56	72	80	80	80	80	72	72	80	80	80	72	80	88
64	64	56	56	56	56	56	64	64	64	56	56	56	64	64	72	64	56	56	64	64	72	72	64	56	64	56	56	64	64	72	72	64	64	64	64	64	64	72	72	80	80	80	80	80	80	72	80	72	80
56	64	56	64	64	64	56	56	64	56	56	56	64	56	64	64	56	56	56	56	56	64	64	56	56	56	64	64	64	64	72	72	64	56	56	56	64	72	72	72	64	80	72	80	80	72	72	72	72	72
56	56	64	64	64	64	56	56	56	64	56	64	64	64	64	64	56	48	48	56	56	56	64	56	56	64	64	64	64	64	64	64	56	64	64	64	64	80	72	64	72	72	80	80	64	64	64	64	72	72
64	64	64	56	56	64	64	56	64	64	64	64	56	64	64	56	48	40	48	48	56	48	48	56	64	64	56	56	56	72	72	64	64	64	64	56	64	72	72	64	64	72	88	80	72	64	64	64	72	72
64	64	64	56	56	64	64	56	56	56	64	56	64	64	64	56	48	48	48	56	48	56	56	56	64	64	48	48	56	64	72	72	64	64	64	56	56	72	64	72	72	80	80	88	72	64	56	72	72	80
64	56	56	56	64	56	64	56	64	56	64	56	56	56	56	56	48	48	56	56	64	64	64	64	56	56	48	48	48	56	64	64	72	64	64	64	64	64	64	72	72	80	80	80	72	64	64	80	80	72
56	64	56	64	56	64	64	56	56	56	56	64	64	64	56	48	48	40	48	64	64	56	64	64	64	48	56	56	64	56	56	64	72	64	64	72	64	64	64	72	72	80	72	72	72	64	64	72	72	72
56	64	64	64	56	64	56	56	56	56	56	64	64	56	48	56	48	48	48	56	56	56	64	64	56	56	56	56	64	64	64	64	64	64	72	64	72	56	64	64	80	88	80	72	80	72	72	72	72	80
56	64	56	56	56	64	56	56	56	56	56	64	56	64	56	48	56	48	56	56	56	48	48	48	56	56	64	64	56	64	64	64	72	64	72	64	64	64	64	64	80	80	80	80	80	80	72	64	72	72
64	56	56	64	56	64	56	64	64	64	56	64	56	56	56	48	40	48	40	48	56	56	48	56	48	56	64	64	56	56	56	64	56	56	64	72	64	56	56	64	64	64	72	72	80	80	72	64	64	72
64	64	56	56	56	56	56	56	64	64	56	56	64	64	56	48	48	40	32	48	56	56	56	56	56	56	64	64	64	56	56	56	56	48	56	64	56	64	64	72	72	72	80	72	80	80	80	72	64	72
56	56	64	64	56	64	56	64	56	64	64	64	56	64	48	48	48	40	40	40	40	40	48	56	48	48	64	64	64	64	64	64	56	56	56	56	72	64	72	80	80	64	72	80	80	80	80	64	64	72
64	56	64	64	64	64	64	56	56	64	64	56	56	64	48	48	48	48	48	48	48	48	40	48	48	56	64	72	64	72	72	64	64	48	48	56	64	64	80	72	72	64	64	72	80	88	80	64	72	72
64	56	56	56	64	64	56	56	56	64	64	64	56	64	64	48	56	48	56	56	56	40	48	48	40	48	72	64	72	72	72	64	64	64	64	56	72	72	64	64	72	72	72	88	80	88	80	80	72	80
56	64	64	56	56	64	64	56	56	64	64	56	56	56	64	56	56	64	56	56	56	48	56	56	48	56	64	72	64	64	72	64	64	64	64	72	72	64	56	64	72	72	72	80	88	96	88	80	72	80
56	56	64	56	64	64	56	64	64	64	56	56	64	56	56	56	64	64	64	56	48	56	48	64	56	56	64	64	64	64	64	56	64	64	72	72	64	64	64	64	72	80	72	80	80	88	80	80	72	72
64	56	56	64	56	56	56	56	64	64	56	56	56	56	64	56	64	64	64	56	48	48	56	56	56	56	48	64	64	64	56	64	64	64	64	72	64	64	64	80	72	72	72	72	64	72	80	72	72	80
56	64	64	64	56	64	64	64	56	56	56	64	56	56	48	56	56	64	64	56	48	56	48	56	56	64	64	56	56	56	56	72	72	64	64	64	72	64	72	64	80	80	80	64	72	72	72	72	72	72
56	56	64	56	56	56	64	64	56	56	64	64	56	64	48	48	48	56	48	48	56	56	56	64	56	64	64	56	64	64	56	72	64	56	64	64	64	72	72	72	72	72	72	64	64	72	64	72	72	80
56	64	64	64	56	64	56	64	64	56	56	56	64	56	56	56	56	56	56	48	48	56	64	72	64	64	56	56	56	64	72	72	64	64	72	72	64	64	72	72	72	80	72	72	64	72	72	72	80	80
56	64	56	64	56	64	56	56	56	64	64	56	56	56	56	56	48	56	56	48	48	48	64	72	72	64	56	64	64	64	64	64	64	64	72	72	72	64	72	64	64	72	64	72	72	64	72	80	80	72
64	56	56	64	56	56	56	64	64	56	56	56	56	56	56	56	56	56	56	48	48	56	56	64	64	64	64	56	64	64	56	64	64	72	64	72	72	72	64	72	72	72	72	64	64	72	64	80	80	80
56	56	64	56	56	56	64	64	56	64	56	64	56	56	56	56	56	56	64	56	48	48	56	56	56	56	64	64	72	72	64	72	64	72	80	80	72	72	72	72	80	80	80	72	64	64	72	80	88	80
64	56	56	56	56	64	64	56	56	64	64	56	64	64	48	48	56	56	64	48	48	56	56	56	56	56	64	64	72	72	72	64	72	72	72	72	72	72	80	72	80	88	72	80	72	80	88	80	72	80
56	56	64	56	64	56	64	64	64	56	64	56	56	56	56	48	48	56	40	48	48	48	56	56	56	56	64	72	72	72	72	72	64	72	64	72	80	72	72	80	72	72	72	72	80	80	80	72	72	80
64	64	56	64	56	56	56	64	56	56	56	56	64	64	48	48	40	48	48	48	48	48	56	48	48	56	56	72	64	72	72	64	64	64	64	64	72	80	80	80	72	64	72	80	72	72	72	72	64	72
56	64	64	64	56	56	56	56	64	56	56	56	56	64	56	48	48	56	56	56	56	64	56	56	48	56	64	72	64	72	64	64	64	64	72	80	80	80	88	80	72	72	72	80	72	72	72	80	72	72
56	64	56	64	64	56	64	64	56	56	56	64	56	56	56	56	56	64	64	64	56	64	56	64	56	56	64	64	64	64	72	64	64	64	80	80	72	80	80	80	64	72	80	80	80	72	80	72	80	80
56	56	64	56	64	56	56	56	56	56	56	56	64	56	64	56	64	56	64	56	56	64	72	64	64	56	56	64	56	72	72	72	56	64	72	72	64	72	72	72	72	72	72	80	80	88	80	80	72	72
56	64	56	64	56	64	64	56	64	64	64	56	56	64	64	56	56	56	56	64	56	64	64	64	64	56	64	56	64	64	64	64	64	64	64	56	64	72	72	64	72	72	72	72	72	88	88	80	72	72
56	64	56	64	56	64	64	56	64	64	56	56	64	64	64	64	48	48	48	56	56	56	56	64	64	56	56	64	56	64	56	64	64	56	64	64	64	72	72	64	72	64	72	72	72	88	80	88	72	72
56	56	64	64	64	56	56	64	56	56	64	56	64	64	56	56	48	48	48	56	56	56	56	64	64	64	56	64	64	56	64	64	64	64	72	64	72	72	80	72	80	72	72	64	72	80	80	80	80	72
56	64	64	64	56	56	56	64	64	64	56	56	64	56	56	56	56	64	48	48	48	48	56	56	56	56	56	64	64	64	64	64	72	64	72	72	80	72	80	80	80	72	72	72	72	72	80	80	72	72
64	64	56	56	56	64	64	64	56	56	56	64	56	56	56	64	64	72	56	40	48	56	56	56	56	56	64	64	72	72	64	64	72	72	80	72	72	72	72	72	80	72	72	72	80	80	80	80	64	72
64	56	64	56	56	56	64	64	56	64	56	56	56	64	56	64	64	72	64	56	48	56	56	64	64	64	64	72	64	64	64	64	72	64	72	72	72	72	64	72	72	64	72	80	80	88	88	72	72	72
56	56	64	56	56	64	64	64	64	64	64	64	56	64	56	56	64	64	56	56	48	64	64	72	72	64	72	72	64	56	64	72	72	72	64	72	80	80	72	80	72	80	80	72	80	80	72	72	72	72
56	64	56	64	64	64	64	56	64	64	56	64	64	56	56	64	56	64	64	56	48	48	64	64	72	64	72	80	64	64	72	72	80	72	64	72	80	88	72	72	88	80	72	72	72	72	80	80	72	72
64	56	56	64	56	64	56	56	64	56	64	56	56	56	64	64	56	56	56	56	48	48	56	48	56	64	64	72	64	64	72	72	72	72	64	72	80	80	72	72	80	80	72	72	72	72	72	72	72	72
64	64	56	56	56	56	56	56	64	64	64	64	56	56	64	64	56	56	56	56	56	56	56	48	56	64	72	64	72	64	64	64	64	64	64	72	80	72	64	64	72	80	72	64	72	72	72	72	80	72
64	56	56	64	64	64	56	56	56	56	64	56	56	56	64	48	56	56	56	56	64	56	56	56	56	64	72	64	64	64	64	64	64	72	72	72	80	80	80	72	72	72	80	72	64	72	80	72	80	80
64	64	56	64	64	56	56	56	56	56	64	64	56	56	56	56	48	48	56	64	56	64	56	64	64	64	56	56	72	64	64	64	64	72	72	64	72	72	72	72	72	88	80	72	56	64	72	80	80	80
64	56	64	64	64	64	56	64	64	64	56	56	64	64	56	48	48	56	56	56	56	56	64	72	64	48	56	56	64	72	72	64	72	64	72	72	72	72	80	72	72	88	88	72	64	64	72	72	80	80
64	56	64	64	64	64	56	64	64	64	64	56	56	64	48	40	48	48	56	48	48	56	56	64	64	56	56	56	56	48	56	64	72	64	64	80	80	80	72	80	80	80	88	80	72	80	80	72	72	72
56	64	64	64	64	56	64	56	56	64	56	56	56	64	56	48	48	48	48	56	56	56	64	64	56	56	48	48	48	48	64	64	72	64	64	64	72	64	72	80	80	80	80	64	72	80	72	72	80	80
56	64	56	56	64	56	64	56	64	64	56	64	56	64	56	48	48	56	48	48	56	56	56	72	64	56	48	56	64	64	64	72	64	64	64	64	64	64	64	80	80	80	72	72	72	80	80	72	88	80
56	56	56	56	64	64	56	56	64	64	64	64	56	64	64	48	56	56	56	56	56	56	56	72	64	56	56	64	64	72	64	64	72	64	56	64	72	72	72	80	72	72	72	72	80	80	72	72	80	88
56	64	64	56	56	64	56	64	64	56	56	56	56	64	56	48	56	56	48	56	48	48	56	64	64	56	56	64	64	72	64	56	56	64	72	72	80	72	72	72	72	72	80	72	80	80	72	64	72	80
56	64	64	56	64	64	64	56	64	64	56	64	64	56	56	56	48	56	56	48	48	40	48	56	56	48	56	56	56	64	56	56	56	64	72	72	72	72	56	64	64	64	72	72	80	72	64	64	64	72
64	56	56	56	56	56	64	56	64	64	64	64	64	64	56	40	48	40	48	48	56	56	56	56	56	56	56	48	64	64	64	64	64	72	72	80	72	72	64	64	64	72	72	72	72	64	72	64	72	64
64	64	56	64	56	56	64	56	64	64	64	64	64	56	56	48	48	48	48	56	56	64	56	56	56	56	56	56	56	56	64	64	64	72	72	72	72	64	72	64	64	72	72	72	72	72	72	72	72	64
56	64	56	64	64	64	56	64	64	56	64	56	64	64	56	56	48	48	48	56	64	64	64	56	64	56	56	64	56	56	64	72	64	72	72	72	72	72	64	72	64	56	72	72	80	72	72	80	80	80
56	56	64	64	56	64	56	64	56	56	64	64	64	64	56	56	48	48	56	56	64	72	64	56	56	48	56	64	56	64	64	72	64	72	80	80	80	72	80	72	72	56	72	80	72	64	64	72	80	80
64	64	56	64	64	56	56	64	56	64	56	64	56	64	48	56	48	56	48	56	48	64	64	64	56	64	56	64	56	64	64	72	72	80	80	72	80	80	80	88	80	72	72	64	64	72	72	72	72	80
64	64	64	64	56	56	56	56	64	64	64	64	56	64	56	48	48	48	56	48	48	56	56	56	56	64	56	64	56	64	64	72	80	80	72	80	80	80	80	80	80	80	64	72	64	72	72	80	72	88
64	64	56	64	64	64	56	64	56	56	64	56	64	64	56	48	48	48	56	64	56	56	48	56	72	64	64	56	64	64	64	64	72	80	72	72	64	72	72	64	72	72	72	64	56	72	64	64	72	72
64	56	56	56	56	56	56	56	56	56	64	56	56	56	64	48	40	48	64	64	56	48	48	56	64	64	48	56	72	72	64	64	72	72	64	64	72	72	72	56	72	72	80	72	64	64	64	72	64	64
64	56	64	56	64	64	64	56	56	64	64	56	56	56	56	56	48	56	56	48	40	48	56	56	64	56	56	56	64	80	72	64	72	72	64	72	80	72	80	72	72	96	88	80	64	72	80	72	72	64
56	56	56	64	64	64	64	56	64	64	56	56	64	64	64	56	56	48	56	48	48	56	56	56	56	48	48	64	72	88	80	72	72	72	72	80	80	88	80	80	80	88	96	80	80	80	80	80	88	88
64	64	64	56	56	64	64	64	56	64	56	64	56	56	64	56	56	56	56	56	56	56	64	64	48	48	56	64	72	88	72	72	64	72	80	80	80	72	80	80	88	96	88	88	88	88	80	88	96	88
64	56	64	64	56	64	56	56	56	56	64	64	56	64	56	48	48	56	56	64	56	64	64	64	56	48	56	64	64	64	64	72	72	72	80	80	80	80	80	80	80	88	88	88	88	80	72	80	88	88
64	64	56	56	56	64	56	56	56	56	64	64	56	56	48	56	56	56	56	56	48	48	56	56	56	56	64	64	64	56	64	72	72	80	72	80	80	80	80	88	96	96	88	80	80	72	64	72	80	80
56	56	64	64	64	56	56	64	56	64	56	56	56	64	56	48	56	56	56	48	48	48	48	48	56	64	64	72	64	64	64	64	64	64	72	88	88	80	80	104	96	88	80	80	80	64	64	72	72	80
64	64	56	56	56	64	56	64	64	56	56	64	64	64	56	48	56	48	56	48	56	48	56	48	56	64	72	72	64	72	72	72	64	64	72	80	72	80	80	96	96	88	72	80	72	72	72	72	72	80
56	64	64	56	64	64	64	56	56	56	56	56	64	64	56	56	48	56	56	64	64	56	56	56	56	56	56	72	72	72	72	72	72	72	72	72	72	80	88	88	80	80	72	72	80	80	72	72	72	80
64	64	56	64	64	64	64	56	56	56	64	56	64	64	56	56	48	56	56	56	48	56	56	48	56	56	64	64	64	72	72	72	72	80	80	64	72	72	80	88	80	88	72	80	72	88	72	72	72	80
56	56	56	64	64	64	64	56	64	64	64	64	56	64	64	64	56	56	56	48	48	48	48	48	56	56	64	64	64	72	72	72	80	80	72	80	72	80	72	72	72	80	80	80	80	80	72	72	72	72
56	64	64	64	56	56	64	56	56	64	56	56	56	56	64	64	56	64	56	48	48	48	56	56	56	64	64	64	64	72	64	64	64	80	72	80	80	80	72	72	72	72	80	80	88	80	72	72	72	72
64	64	64	56	64	64	56	56	56	64	56	64	56	56	64	56	56	56	64	56	64	56	56	64	64	64	64	64	72	64	64	64	64	72	72	80	80	80	72	72	72	72	80	88	80	72	80	80	80	72
56	64	64	56	64	64	56	64	64	64	56	56	64	64	64	56	56	48	48	56	64	64	64	64	64	64	64	64	64	64	72	64	64	72	72	80	80	80	80	80	80	72	72	64	72	80	80	80	80	80
56	64	64	56	64	56	64	64	64	56	56	56	64	64	64	56	56	56	48	56	64	56	56	56	64	64	56	56	64	72	72	72	64	64	72	72	72	80	80	72	72	72	56	64	64	80	72	72	72	80
56	56	56	56	64	56	56	56	56	56	56	64	64	56	56	64	56	64	56	56	56	56	56	56	56	56	56	64	56	64	72	72	72	72	72	72	72	72	80	80	72	72	72	64	80	72	80	72	80	80
56	56	56	64	56	56	64	56	64	56	56	56	56	56	56	56	56	56	56	48	64	56	56	56	56	56	56	64	64	72	72	80	72	72	80	72	72	72	72	72	80	80	80	80	72	80	72	72	80	88
56	64	56	64	56	56	64	64	64	56	56	64	56	56	56	64	64	64	48	56	48	56	64	56	64	56	64	64	64	72	80	80	72	64	72	72	72	72	80	80	80	80	72	80	80	80	88	80	80	80
64	56	56	64	56	64	64	64	64	64	56	56	64	64	56	56	56	56	56	48	56	56	64	72	64	64	64	64	72	72	72	80	64	72	72	72	72	64	72	72	72	80	72	72	72	72	80	80	80	72
56	56	56	56	56	56	56	64	64	56	64	64	64	56	56	48	56	48	56	64	56	56	56	64	72	64	56	64	64	80	72	72	72	72	72	80	64	72	80	80	80	80	80	72	64	72	72	80	72	72
56	56	56	56	64	64	56	56	64	56	56	64	56	64	56	56	48	56	56	56	56	64	64	64	64	64	64	56	72	72	72	72	64	72	88	88	72	72	72	80	80	80	88	80	80	80	80	80	72	80
56	56	64	64	56	64	56	56	64	56	56	64	64	64	56	56	64	64	56	56	56	56	64	64	64	56	64	56	64	64	64	72	64	80	72	80	80	72	72	72	72	80	80	80	80	88	88	80	72	80
64	56	56	64	56	64	56	64	56	56	64	64	56	56	56	56	72	64	56	48	56	56	56	56	56	56	56	56	64	64	64	72	80	72	72	80	80	72	64	72	80	80	80	88	88	88	88	80	64	72
64	56	64	56	56	56	64	56	56	64	56	56	64	64	64	64	64	64	48	48	48	48	48	64	56	56	64	64	64	64	64	72	72	64	64	80	72	72	64	72	72	80	88	88	80	88	80	72	64	80
64	56	56	56	56	56	64	56	64	64	56	56	64	64	64	64	64	56	48	48	56	56	56	64	56	56	56	64	64	64	64	64	64	72	64	72	64	72	72	64	80	88	80	88	80	80	72	72	72	72
56	64	64	64	56	64	64	56	64	64	64	56	64	64	56	56	48	56	48	56	56	48	48	56	48	64	64	56	64	56	56	64	64	64	64	72	72	80	72	72	80	88	80	80	72	72	72	80	80	80
56	64	64	56	56	56	64	64	56	56	64	56	56	56	64	56	56	56	64	64	56	56	56	48	40	64	64	56	64	64	72	64	80	72	72	72	80	80	72	80	88	88	80	72	72	80	64	80	80	80
64	64	56	56	56	64	56	64	56	56	56	64	56	56	64	56	64	64	64	64	64	64	56	48	48	48	64	64	72	80	72	72	72	72	72	72	80	88	80	80	88	88	88	72	72	72	72	72	72	88
56	56	56	64	56	56	56	56	56	64	56	64	56	56	64	64	56	64	56	56	56	64	56	56	56	56	64	64	64	72	64	64	72	80	72	72	80	80	80	80	80	96	88	80	80	80	72	72	64	72
64	64	64	64	56	64	56	56	64	64	64	64	64	56	56	56	56	56	48	40	48	56	56	56	64	64	64	64	64	64	64	64	64	72	72	72	72	80	80	72	80	96	88	80	72	72	72	72	72	64
56	56	56	64	56	64	64	56	64	64	56	56	56	64	56	48	48	48	48	48	56	56	56	56	72	72	64	64	56	64	64	64	72	72	72	80	72	80	72	80	80	88	80	80	72	80	80	72	72	72
56	56	64	64	56	56	64	64	56	64	56	64	56	64	56	48	48	48	56	56	64	64	56	56	64	72	64	64	64	72	80	72	72	80	80	88	80	80	80	80	80	88	88	80	80	80	80	72	64	64
64	56	64	56	64	64	64	56	64	56	56	64	56	56	56	56	48	56	48	64	56	72	56	64	64	72	72	72	64	64	80	80	72	72	88	88	80	80	72	80	88	80	88	80	72	80	88	72	72	80
56	64	64	56	56	56	64	64	64	56	56	56	64	64	64	56	48	40	48	48	56	64	56	56	56	64	64	64	72	56	72	72	72	80	80	80	72	80	80	80	80	88	80	72	72	80	88	72	80	80
64	64	64	56	56	64	56	64	56	64	64	56	64	64	64	56	48	40	48	64	56	56	64	56	64	64	56	56	56	64	64	64	72	72	88	80	72	72	72	72	72	72	80	72	80	72	80	72	80	80
64	64	64	56	64	64	64	56	64	56	64	64	56	56	56	56	48	48	48	56	56	56	56	64	64	64	72	64	64	72	72	72	72	88	88	80	72	72	80	72	72	72	72	72	72	80	80	72	80	88
56	64	64	56	64	56	56	64	64	64	56	56	64	56	56	56	48	64	56	56	56	56	56	64	64	72	64	72	64	64	80	80	80	88	88	80	72	80	72	80	80	72	64	72	72	80	72	80	80	88
64	64	64	64	56	56	56	64	56	56	56	64	56	64	56	64	56	56	56	64	56	64	64	56	56	64	64	72	72	64	80	80	80	80	80	72	72	80	80	88	80	72	80	80	64	72	80	80	88	88
56	56	64	56	64	64	56	64	56	64	56	64	56	56	64	64	56	56	64	64	64	56	56	56	56	56	64	64	64	72	64	64	64	72	72	72	72	80	80	72	80	80	80	72	72	80	80	80	80	80
64	56	64	56	64	56	64	56	56	56	64	56	56	64	64	56	56	56	64	64	56	56	48	56	64	64	64	64	72	72	72	64	64	72	72	80	80	80	88	80	80	80	88	72	80	88	80	80	80	80
64	64	64	56	56	64	64	64	64	56	64	56	56	56	56	48	48	56	56	56	48	40	48	56	56	56	64	64	64	72	72	72	72	80	88	80	80	88	88	80	64	80	80	80	88	88	88	88	80	72
64	64	64	64	56	64	64	64	56	56	64	56	64	56	64	56	56	64	72	64	56	48	56	56	56	56	56	64	64	72	72	72	80	88	80	72	72	72	88	80	80	72	80	80	80	88	96	88	80	72
56	64	64	64	64	64	64	64	56	64	64	56	56	64	64	56	48	64	64	64	64	56	56	64	56	56	56	56	64	72	72	80	80	88	88	72	64	64	88	80	80	80	80	80	80	88	80	80	80	72
64	56	64	64	56	64	56	64	56	56	56	56	64	64	56	48	48	56	64	64	72	64	64	64	64	56	56	56	64	72	72	72	80	88	88	72	72	80	88	80	80	72	72	80	72	72	72	72	80	80
56	64	64	56	56	56	56	56	56	56	64	56	64	56	56	48	48	48	56	64	64	56	64	72	64	56	56	56	56	72	72	72	80	80	80	80	72	80	72	72	80	72	80	72	72	80	80	80	88	96
56	56	56	64	56	56	56	56	64	64	64	56	64	64	48	48	48	56	56	64	64	56	56	64	64	64	48	48	56	72	72	72	72	72	72	80	72	72	64	64	72	80	80	80	72	64	72	72	80	88
56	64	64	56	64	56	56	56	56	56	64	56	64	56	56	48	56	48	56	48	56	56	56	64	64	56	56	56	56	64	64	64	64	64	64	72	72	64	64	64	72	72	72	72	72	72	80	80	64	72
56	64	64	56	64	64	56	56	56	64	64	64	56	64	56	48	48	48	56	56	48	56	48	56	64	64	64	56	56	64	64	64	64	64	72	72	72	64	72	72	80	72	72	64	72	72	72	80	80	72
64	56	64	56	64	64	64	56	64	64	64	56	56	64	56	56	48	48	56	56	56	56	48	48	56	64	64	64	64	72	64	72	64	72	80	80	80	72	72	72	80	80	80	80	80	80	88	88	88	80
56	64	64	56	56	64	64	64	64	64	56	56	56	64	56	56	56	48	56	64	56	56	40	48	48	64	64	64	64	72	72	72	64	72	72	72	80	80	72	80	72	80	72	72	72	80	80	80	80	88
64	64	64	56	56	56	56	56	56	56	56	56	56	64	56	56	48	48	48	48	56	40	48	48	56	56	56	48	64	56	64	64	64	72	72	72	80	80	72	72	80	72	72	72	64	72	80	72	72	72
56	56	56	64	56	56	64	64	64	56	56	56	56	56	56	56	48	40	48	56	56	48	56	56	64	56	56	56	56	56	56	56	64	64	64	64	72	72	72	72	72	72	72	64	72	72	80	72	64	64
56	64	56	56	56	64	64	64	56	56	56	64	56	56	56	48	56	48	48	56	56	56	56	56	64	56	56	56	56	64	64	64	64	80	80	72	72	72	80	80	80	80	72	72	72	80	80	80	64	80
64	56	64	56	64	56	56	64	64	64	56	64	64	64	64	64	56	56	56	64	56	56	56	56	56	64	56	64	72	72	72	80	72	80	80	88	72	72	72	88	88	88	80	72	72	80	88	80	88	80
64	56	56	56	64	64	64	56	56	64	64	56	64	56	64	64	56	64	64	64	64	56	56	64	64	72	56	72	72	80	88	72	80	72	80	80	80	72	80	80	80	88	88	80	72	80	80	80	80	80
64	56	64	56	56	64	56	56	56	56	64	56	56	56	64	56	64	56	64	56	64	56	56	64	64	56	56	56	72	80	72	80	72	80	80	80	80	80	80	72	88	80	80	80	80	80	72	72	64	72
64	56	64	56	64	56	64	56	64	64	64	56	56	56	56	56	56	56	56	56	56	56	56	56	56	64	64	56	72	72	80	72	72	72	72	72	88	80	80	64	72	72	80	80	80	80	72	72	72	72
64	56	64	56	56	56	56	56	56	64	64	56	64	56	64	56	56	64	56	56	56	56	56	48	56	64	64	64	64	64	72	64	64	56	64	64	72	72	72	64	72	72	80	88	88	88	80	72	72	80
64	64	64	64	64	64	56	56	56	64	64	56	64	56	56	56	64	56	56	56	48	64	48	48	64	56	64	64	72	64	64	56	64	64	72	64	72	72	80	72	80	80	88	96	80	80	80	80	72	80
56	64	64	56	56	56	64	56	56	64	64	56	56	56	56	64	56	56	56	56	56	64	56	56	56	56	56	64	72	64	64	64	64	72	88	72	80	80	72	72	72	88	96	96	88	80	80	80	88	88
56	56	56	64	64	64	64	64	64	64	56	64	56	56	56	48	48	56	56	64	64	64	56	56	64	64	72	72	64	64	80	72	72	80	80	88	80	80	80	72	88	88	96	88	80	80	88	80	80	88
56	56	64	64	64	64	56	64	56	56	64	64	56	64	56	48	56	56	64	72	64	64	48	56	56	64	72	72	64	64	72	72	72	72	72	72	72	72	80	80	80	80	80	80	72	80	80	72	72	72
56	64	56	64	56	56	64	56	56	64	56	64	64	64	56	48	56	64	56	64	56	56	48	56	64	64	64	64	56	64	72	72	72	64	72	72	72	72	80	72	80	80	80	72	72	72	72	72	64	72
64	64	64	56	56	64	64	56	64	64	56	56	56	64	56	48	56	56	64	64	64	56	56	56	64	64	64	56	64	72	72	72	72	64	64	72	72	80	80	72	72	80	72	72	72	72	72	80	72	80
56	56	56	64	64	56	64	56	64	64	64	56	56	56	48	48	56	64	56	64	72	72	64	56	64	72	64	64	72	80	80	72	72	72	72	64	80	88	88	80	80	88	80	80	72	88	80	80	80	80
64	56	56	56	56	56	56	56	56	56	56	64	56	56	56	48	48	56	64	72	72	64	64	56	72	80	80	80	72	72	72	72	72	80	72	80	80	88	80	88	96	96	96	88	72	80	88	80	72	72
56	56	64	64	64	56	64	56	56	56	56	64	64	56	56	48	48	56	64	64	64	72	56	64	72	88	80	72	64	64	72	72	72	72	80	80	80	72	72	80	80	80	80	88	72	80	88	88	80	80
56	64	56	56	56	56	56	56	56	56	56	64	64	64	64	64	56	64	64	64	64	72	64	72	72	80	80	64	64	72	64	64	72	80	88	88	80	72	80	80	80	80	80	80	88	80	80	88	88	88
64	64	64	56	56	56	56	56	56	56	56	64	64	64	64	80	72	56	64	72	72	72	64	64	72	72	72	72	64	72	80	72	72	80	88	88	80	80	80	88	80	80	80	96	96	80	80	88	96	96
56	64	56	56	64	56	56	56	56	56	64	64	56	64	72	72	64	64	64	64	64	64	64	64	72	64	64	72	72	72	80	72	72	80	80	88	80	80	88	88	88	88	80	88	96	88	72	80	88	88
64	56	64	56	64	64	64	56	64	56	64	64	56	64	64	64	56	56	56	56	56	56	72	64	64	64	72	72	64	72	72	72	72	80	72	80	80	88	80	80	80	80	80	80	80	80	72	72	80	80
64	56	64	64	56	56	56	56	56	64	64	56	64	64	56	48	48	48	48	48	48	64	64	72	56	56	64	64	64	64	64	72	64	72	72	72	80	88	88	88	80	80	80	80	72	80	80	72	80	80
64	56	64	56	56	56	56	64	56	64	64	56	56	56	56	56	48	48	48	48	56	64	72	64	56	56	64	72	64	64	64	72	72	80	80	80	80	88	80	72	72	80	80	72	72	80	80	80	80	80
64	56	64	56	56	56	56	64	64	56	64	64	64	64	56	48	48	48	48	56	64	64	64	64	64	64	64	72	64	64	64	72	72	80	80	80	72	80	80	80	80	80	88	80	80	88	80	80	72	80
56	56	56	56	64	56	64	56	64	56	56	56	56	56	64	48	40	48	56	56	56	64	64	64	64	56	64	64	64	64	64	64	72	80	80	88	80	72	72	80	72	80	88	80	72	80	72	64	80	80
56	64	64	64	56	56	56	56	56	64	56	64	64	64	56	48	40	48	56	56	56	56	64	64	64	56	56	64	72	72	64	64	72	72	72	80	72	72	72	72	72	80	80	72	72	80	72	80	80	72
56	56	56	64	64	56	56	56	56	64	64	64	56	56	56	56	56	56	64	64	56	56	56	56	56	56	64	64	64	72	64	72	64	72	72	72	80	72	64	72	72	72	72	72	64	80	80	80	80	80
64	56	56	64	56	64	64	56	56	64	56	64	56	64	64	56	64	56	56	64	64	64	56	56	48	56	64	56	56	72	72	72	72	72	80	72	72	80	80	80	72	80	72	72	72	72	72	64	72	80
64	64	56	56	64	56	64	64	64	56	64	64	56	56	56	56	48	56	64	56	64	56	48	56	56	56	56	64	64	64	80	80	80	88	80	72	72	80	80	80	80	72	80	80	72	80	64	64	72	80
56	64	64	64	64	64	64	64	64	64	64	56	64	56	56	48	48	56	56	64	56	56	56	56	56	56	56	64	64	72	80	80	80	88	80	72	80	88	88	88	80	72	80	80	72	80	72	72	72	80
64	56	64	56	56	64	64	64	64	56	64	56	56	56	64	48	48	56	56	64	56	56	48	56	56	56	64	64	64	80	80	88	80	80	72	80	72	80	88	80	80	80	88	88	80	80	72	80	80	80
56	56	56	56	64	64	56	56	64	56	56	64	64	64	64	56	56	48	56	64	72	56	56	48	56	64	72	72	72	80	80	80	88	80	80	80	80	80	72	88	80	80	80	80	72	72	72	80	88	88
64	64	56	56	56	64	64	64	56	56	56	64	64	64	64	48	56	48	56	64	72	56	48	56	56	72	72	80	80	80	72	80	80	88	80	80	80	72	80	80	80	72	80	80	64	72	80	88	96	88
64	56	56	64	56	56	64	64	64	56	64	64	56	64	56	56	56	64	64	64	64	64	56	56	64	64	80	80	72	72	80	80	88	88	80	72	64	72	80	80	88	80	80	72	72	72	80	80	80	88
56	64	56	64	64	64	64	56	64	56	64	64	56	56	64	64	64	64	64	72	64	64	64	64	64	72	72	72	64	72	72	80	80	80	72	72	64	80	80	80	80	88	80	72	80	88	88	88	80	88
56	56	64	56	56	56	56	56	64	56	64	56	64	64	64	72	72	72	72	72	64	56	56	56	64	72	72	72	64	64	64	72	72	80	80	80	80	80	88	88	80	88	80	80	88	96	88	80	72	80
64	64	56	64	64	56	64	56	64	64	56	56	64	56	64	64	64	64	64	72	64	56	56	64	64	64	64	64	64	64	64	72	72	72	80	88	80	72	80	80	88	80	88	80	88	88	80	88	72	88
56	56	64	56	64	56	56	64	56	56	64	56	56	56	64	64	64	64	64	56	56	64	56	56	56	64	72	64	72	72	64	64	72	72	80	80	80	80	72	80	80	80	80	88	88	80	80	80	72	80
56	64	56	64	56	64	64	64	64	64	64	64	64	56	64	64	72	64	56	56	56	64	56	56	48	64	64	72	80	80	64	64	64	72	72	80	72	80	80	80	72	80	80	88	80	80	80	72	72	80
56	64	56	56	64	64	56	56	56	56	64	64	64	64	64	64	64	56	56	48	56	64	56	48	48	56	64	80	80	80	64	64	72	80	80	80	72	80	80	80	80	80	72	80	80	72	72	72	72	80
64	56	56	64	56	56	56	64	56	56	56	56	56	56	56	64	64	56	56	56	64	72	64	48	56	64	56	64	72	80	72	72	72	80	80	80	80	72	80	80	80	80	80	80	80	72	72	72	80	88
64	56	56	64	56	64	64	64	56	64	64	56	64	64	56	72	56	56	56	56	64	64	64	64	64	64	64	64	72	88	80	80	80	80	80	72	72	72	80	80	72	72	80	88	80	72	72	72	80	80
56	56	56	64	64	64	56	64	56	56	56	64	56	56	64	64	64	56	56	56	64	64	56	64	72	72	72	80	88	88	80	80	80	80	80	72	72	64	64	72	80	72	80	80	72	72	72	80	80	80
56	64	64	56	56	56	56	64	56	64	64	56	56	56	64	64	56	56	56	64	56	64	64	64	64	72	72	80	88	88	88	88	80	88	80	80	64	64	72	72	80	80	80	72	72	72	80	80	80	80
56	64	56	64	56	64	56	56	56	56	56	56	56	56	64	64	56	56	48	48	64	64	64	72	80	72	64	72	80	80	80	72	80	72	80	80	80	72	72	80	80	80	72	72	72	72	80	80	80	88
56	56	64	64	64	56	56	56	56	64	64	64	56	56	56	56	56	48	48	48	56	64	64	64	64	72	64	64	64	72	72	80	80	72	80	88	80	72	72	80	80	72	80	88	80	72	80	80	80	80
56	56	64	64	64	64	56	64	56	64	56	64	56	64	56	56	56	48	48	48	56	48	56	56	56	64	64	64	64	64	72	72	72	80	80	72	80	80	80	80	72	80	88	88	72	80	80	72	80	80
56	56	56	56	64	64	64	64	56	56	64	56	56	64	64	56	56	48	48	56	48	48	48	48	64	64	64	56	56	64	72	72	72	72	72	72	72	72	64	72	72	72	80	80	80	80	80	72	80	80
56	56	64	64	64	56	64	56	64	64	64	56	64	56	64	56	56	56	56	56	56	56	56	56	64	72	72	64	56	72	72	72	72	64	64	72	72	72	64	64	64	72	72	72	72	80	80	72	80	80
56	64	56	64	56	56	56	56	64	64	56	56	56	56	56	64	64	64	64	64	56	56	56	56	64	64	72	64	64	72	80	72	72	72	72	72	72	72	56	56	64	72	72	72	72	72	72	72	72	80
56	56	56	56	56	56	64	64	56	64	64	64	56	64	64	56	64	64	64	64	64	56	64	64	64	72	64	72	72	80	72	72	80	72	72	72	72	64	64	64	80	72	80	72	72	72	80	72	80	80
56	56	56	56	56	56	56	64	56	64	64	56	64	56	64	64	64	64	64	64	56	56	64	72	72	72	64	64	64	72	72	64	80	80	72	72	80	80	80	72	80	80	80	72	72	72	72	80	80	72
64	64	56	56	64	64	56	56	56	56	56	56	56	56	56	56	64	64	64	64	64	56	64	64	72	80	72	64	64	64	64	72	80	72	64	80	80	80	80	80	88	88	88	80	80	72	80	80	80	80
56	64	64	56	64	64	64	56	56	64	56	56	56	64	64	64	56	56	56	64	64	56	56	64	72	72	64	64	64	72	64	72	72	72	72	72	80	80	72	80	80	80	80	80	80	80	80	96	88	88
56	64	64	56	64	56	64	64	56	56	64	56	56	64	56	48	48	48	48	56	48	48	56	64	64	72	72	64	64	72	72	80	72	72	64	72	72	64	72	72	64	72	72	80	80	80	80	88	88	80
56	56	56	64	64	64	56	56	56	64	64	56	64	64	64	56	48	32	40	48	48	48	56	48	64	72	80	72	72	64	72	72	80	72	72	72	64	72	72	72	72	80	72	72	80	72	88	88	80	80
64	56	56	56	64	64	64	56	64	56	56	56	56	56	64	64	48	48	48	48	48	56	56	56	56	72	72	72	72	64	72	64	72	80	80	72	72	72	72	72	80	88	80	80	72	72	80	80	80	80
56	56	56	64	56	56	64	56	64	64	56	64	64	64	64	64	64	40	48	56	56	64	64	56	64	64	64	64	72	72	72	72	64	80	72	80	80	80	88	80	80	80	80	80	80	72	88	80	80	80
64	64	56	56	56	56	64	64	64	56	56	56	56	64	56	64	56	48	56	64	64	64	80	72	64	64	64	72	72	80	80	80	80	72	72	72	72	88	80	88	72	80	88	80	72	88	88	80	72	72
64	64	64	56	64	56	64	56	64	56	64	56	56	56	56	64	56	56	64	64	64	72	80	72	72	72	72	72	72	80	80	80	80	72	72	72	72	80	80	80	88	88	80	80	80	88	80	80	72	80
64	64	56	56	56	56	56	56	64	56	56	64	56	64	64	56	56	56	64	72	56	64	64	72	64	72	72	80	72	72	64	64	72	72	72	72	80	80	80	80	80	80	80	80	80	80	80	80	80	80
56	56	56	64	56	56	56	56	64	56	64	56	64	56	56	56	56	64	72	64	56	56	56	64	72	64	72	64	64	72	64	64	56	72	80	88	88	88	88	80	88	88	80	80	80	80	72	88	80	80
64	64	56	64	56	64	64	64	56	56	56	56	56	56	56	48	48	64	72	64	56	56	56	64	72	64	72	72	72	72	72	64	64	80	96	112	112	96	88	72	80	80	80	80	88	80	88	88	88	80
64	64	64	56	56	64	56	56	64	56	64	56	64	56	56	48	56	72	72	64	64	64	56	64	72	80	80	72	72	80	80	80	72	72	104	120	120	88	80	64	72	80	88	80	80	88	80	80	80	80
56	64	64	56	56	56	64	56	64	64	64	56	64	56	56	56	56	72	72	72	72	64	56	72	80	80	72	72	72	72	80	80	80	80	88	88	96	80	72	80	80	80	80	72	80	80	80	80	80	88
56	56	64	56	56	56	56	64	56	64	56	64	56	64	56	64	64	64	64	64	64	64	56	64	80	80	72	64	72	80	72	80	80	80	80	80	80	72	72	80	80	72	72	72	72	80	72	72	80	88
56	64	64	64	56	64	64	56	56	64	56	64	64	56	64	56	56	56	48	56	64	56	56	64	72	72	64	64	72	80	72	72	80	80	80	80	80	80	80	80	72	56	64	72	88	80	72	80	80	88
64	64	56	64	56	56	56	64	56	64	56	56	64	64	64	56	56	48	64	56	64	56	56	64	72	64	64	72	72	80	80	80	72	80	80	88	80	80	88	80	64	64	64	80	88	88	72	80	80	88
56	64	64	56	64	56	64	64	64	56	56	56	56	64	56	64	56	64	64	56	64	56	56	72	72	64	72	72	80	80	72	80	80	80	88	80	96	88	88	80	80	72	80	80	80	88	88	88	80	80
56	56	64	64	56	56	56	64	56	56	56	64	64	64	56	56	64	72	72	72	72	64	64	72	72	72	72	80	72	88	80	80	80	88	88	88	80	88	80	80	72	80	80	72	80	80	96	88	80	72
64	56	56	64	64	56	56	56	64	56	56	64	64	64	56	56	56	64	72	72	64	64	64	72	72	72	72	80	80	80	80	80	88	88	88	88	88	80	80	80	80	88	88	80	88	88	88	88	72	80
64	64	64	56	56	56	64	64	56	56	56	56	64	64	48	56	56	64	72	72	72	64	64	64	64	72	64	72	72	80	80	88	80	72	72	80	80	80	88	80	88	88	88	88	88	96	88	80	72	80
64	64	64	64	56	56	56	56	56	64	64	64	64	64	56	56	56	64	64	72	64	56	72	72	72	64	72	72	72	72	88	80	80	72	72	72	72	80	88	80	88	80	80	80	80	80	88	80	80	80
56	64	56	56	64	56	56	64	56	56	64	56	56	64	56	56	56	56	56	64	56	56	64	72	64	72	72	72	64	64	72	80	72	64	72	80	72	72	80	80	88	80	72	72	72	88	80	88	80	80
56	56	56	56	56	64	64	64	56	56	56	64	56	64	56	64	56	56	56	48	48	48	56	72	64	72	72	64	72	72	80	80	80	80	80	88	80	72	80	80	80	80	72	72	72	80	80	88	88	80
56	64	64	64	56	56	56	56	56	64	64	56	56	56	64	64	64	64	56	64	56	56	64	56	72	72	72	64	80	88	88	80	80	80	80	80	80	80	72	72	88	88	80	72	64	80	80	88	80	72
56	64	56	64	64	56	56	64	56	64	56	56	64	64	64	64	64	48	56	56	72	64	64	64	56	72	64	64	64	80	88	80	80	72	80	80	80	72	80	80	88	88	80	72	72	72	88	80	80	80
64	56	56	64	56	64	64	56	56	56	64	64	56	64	64	64	56	48	56	56	72	64	72	56	56	64	64	56	64	80	80	80	80	80	80	72	80	80	72	80	96	96	88	80	72	80	88	88	88	80
64	64	56	56	56	56	56	56	56	56	56	64	56	64	56	56	56	48	64	64	64	72	72	72	64	72	64	64	64	72	80	80	80	80	96	96	88	80	88	88	88	88	88	88	96	88	96	96	88	80
64	56	56	64	64	64	64	64	64	56	56	56	56	64	56	56	56	56	56	64	64	72	72	72	64	72	80	72	72	72	80	72	80	88	88	88	80	80	88	88	88	80	88	88	96	96	96	88	80	72
56	56	56	56	64	56	56	56	56	64	56	64	56	56	56	64	64	56	56	64	72	72	72	80	64	72	80	80	88	80	80	72	64	72	88	80	72	80	80	96	88	88	80	80	96	96	96	88	72	72
56	56	56	56	64	64	64	64	56	64	64	64	64	64	64	64	56	56	64	72	72	72	64	72	72	80	88	88	88	88	88	72	72	72	72	72	80	80	80	88	88	88	80	88	80	96	96	80	80	72
64	56	56	56	56	56	56	56	64	64	64	56	56	56	64	64	64	56	56	56	56	72	64	72	72	80	88	88	80	88	80	80	72	80	80	80	72	88	96	88	88	88	88	80	88	88	88	80	72	88
64	64	56	56	64	56	64	56	64	56	56	64	56	56	64	56	64	64	64	56	56	64	72	72	72	80	88	88	72	80	88	88	80	80	72	72	80	80	88	88	80	88	80	88	88	96	96	88	80	88
56	64	56	56	56	64	56	56	64	64	56	64	56	56	64	64	64	64	56	48	56	64	64	72	72	72	80	80	80	80	88	88	80	88	80	80	80	80	88	88	88	80	80	80	96	104	104	88	88	88
56	56	64	64	56	64	56	64	64	56	64	56	56	64	56	56	56	56	56	56	56	64	64	72	64	72	72	80	72	72	72	80	80	80	88	88	80	80	80	80	80	72	80	80	80	88	96	88	80	80
56	64	64	56	64	56	64	56	64	64	56	56	64	56	64	64	64	64	56	56	64	56	64	64	64	72	80	72	72	72	72	72	80	88	88	80	80	80	80	80	80	80	80	80	72	72	80	80	80	80
64	64	64	64	64	64	64	56	64	64	56	56	64	64	64	56	64	64	56	64	64	64	56	64	64	80	72	80	72	72	72	80	80	88	80	80	72	88	88	88	80	80	80	80	80	72	72	88	88	88
56	56	64	56	56	64	56	56	56	64	64	64	64	56	64	64	72	56	64	56	72	64	64	72	72	80	80	80	72	80	80	80	88	80	80	72	80	88	88	88	80	80	80	80	88	80	80	72	80	88
64	64	56	64	64	64	56	56	64	64	56	56	56	64	56	56	64	56	56	64	64	64	64	72	72	72	72	72	80	72	80	80	80	88	72	72	80	72	64	80	80	72	72	80	80	80	80	72	64	72
56	56	56	56	64	56	56	56	56	64	56	64	56	56	56	56	64	56	56	56	64	64	72	72	72	64	72	72	72	64	80	80	80	72	72	72	64	64	64	72	72	72	72	88	88	80	80	72	64	72
64	56	56	56	56	64	64	64	56	64	56	64	56	56	56	56	56	64	64	64	64	64	64	72	72	72	72	64	64	64	64	72	72	72	64	64	64	72	72	80	72	80	88	88	88	88	80	80	80	72
64	56	64	64	64	64	56	56	56	56	64	64	56	56	56	64	64	64	56	64	64	64	64	64	64	72	64	72	72	72	72	80	64	72	72	72	72	72	80	72	72	88	96	96	88	80	80	80	88	88
56	56	56	56	56	56	56	64	56	64	56	64	56	56	64	72	72	72	64	64	64	64	72	72	72	72	80	80	72	72	72	72	72	72	72	80	80	80	80	72	80	88	88	88	80	88	80	80	80	88
56	56	64	56	64	64	64	56	64	56	64	56	56	56	56	56	56	64	72	64	56	64	56	72	80	80	72	72	72	80	80	80	72	72	72	88	88	88	88	80	72	80	80	88	88	96	80	80	80	80
56	56	64	64	56	56	64	56	56	64	64	64	56	56	56	48	56	64	72	72	64	56	64	72	80	88	80	72	80	72	80	80	80	72	80	80	88	88	88	72	72	72	80	80	88	96	80	72	80	88
56	56	56	64	56	64	64	56	64	64	64	64	64	56	48	40	48	64	72	64	56	64	64	64	64	80	80	72	64	72	72	80	88	80	80	80	80	80	88	80	80	80	80	88	88	88	80	80	80	80
56	56	56	56	64	56	56	64	56	56	64	64	56	64	56	56	56	64	64	72	64	64	64	72	72	72	72	72	72	80	72	80	88	88	88	88	88	80	88	96	88	88	88	88	88	88	88	88	88	88
64	56	56	64	64	56	56	64	64	56	64	64	56	64	56	56	64	64	64	72	72	56	64	72	72	72	72	72	72	72	80	80	80	80	88	88	88	80	80	88	88	88	88	88	88	88	80	80	80	96
56	56	56	56	64	56	64	56	56	56	64	64	56	64	64	64	56	64	64	64	64	56	64	64	80	72	72	64	64	72	80	80	72	80	80	88	88	80	80	88	88	88	80	88	88	80	72	72	72	80
56	56	64	64	64	64	64	56	64	56	64	56	56	56	56	64	56	56	64	64	64	48	56	80	72	80	72	64	64	72	72	72	72	72	88	88	80	80	72	80	88	88	88	96	80	88	72	64	64	72
56	56	64	64	56	64	56	56	56	64	64	64	64	64	56	64	56	64	64	64	64	56	64	72	72	72	80	72	64	72	72	72	80	80	80	80	80	72	80	80	88	88	88	88	88	88	80	64	72	72
64	64	56	56	56	56	64	56	64	64	64	64	56	56	56	56	48	56	56	64	56	64	64	64	64	80	88	72	72	64	64	80	72	80	80	80	72	72	80	88	96	88	88	80	80	88	88	88	72	80
64	56	56	56	56	56	56	64	64	56	56	64	64	64	56	64	48	56	56	56	64	72	72	72	72	80	88	80	72	56	64	72	72	72	80	72	72	72	80	88	96	88	80	80	80	88	80	88	80	80
64	64	64	64	64	56	64	56	56	56	56	56	56	64	64	64	56	48	56	56	56	64	64	64	64	80	80	80	64	64	64	64	80	72	72	80	80	72	80	80	80	72	80	72	72	72	72	80	80	80
64	56	56	64	56	56	64	64	64	56	56	56	64	64	64	64	56	56	56	56	56	64	64	64	72	72	88	80	72	72	72	64	72	72	80	80	80	88	80	72	80	72	72	72	72	72	72	80	80	80
56	56	56	56	56	64	64	64	64	64	56	56	56	64	56	56	56	56	56	64	56	64	64	64	72	72	72	72	72	80	72	72	72	72	72	80	88	80	80	80	72	80	72	72	72	80	72	72	72	80
64	56	56	64	64	64	56	64	56	56	56	56	64	64	64	64	48	56	56	64	64	72	64	64	72	72	72	72	72	72	72	88	80	72	72	72	72	80	72	80	80	72	72	80	88	80	80	80	80	72
64	64	64	56	56	64	64	64	64	56	56	64	56	64	64	56	56	56	64	64	56	64	64	72	64	64	72	72	72	72	72	80	80	80	72	80	80	72	80	88	80	72	72	80	88	88	80	72	80	72
56	56	56	64	64	56	64	56	64	64	64	56	56	56	64	64	48	56	56	56	56	56	72	72	72	80	72	72	64	72	72	80	80	88	80	80	64	80	80	88	80	80	72	80	88	88	88	88	80	72
56	56	56	64	64	64	56	56	56	64	64	56	56	64	56	48	48	56	56	48	48	64	64	64	72	72	72	72	72	64	72	72	72	80	80	72	72	80	80	88	88	80	80	80	72	80	80	80	80	64
64	64	64	64	56	56	64	56	64	64	56	64	64	64	56	56	48	56	48	56	56	64	64	64	72	72	72	72	72	72	64	72	80	80	80	80	72	72	80	72	88	88	88	72	72	72	80	80	88	72
64	56	56	56	56	56	56	56	56	64	64	56	64	56	56	48	48	40	48	56	56	56	64	64	72	72	80	88	80	64	64	72	72	72	80	80	80	72	72	72	80	88	88	80	72	72	80	80	80	80
56	64	64	64	64	56	56	64	56	56	64	56	64	64	56	56	48	48	48	48	56	56	56	64	72	72	80	72	80	72	64	72	72	80	80	80	80	80	72	72	80	80	80	80	64	72	72	80	88	80
56	64	64	64	56	56	56	56	64	56	56	56	64	56	56	56	48	48	56	56	48	56	56	64	72	72	72	72	64	72	64	72	72	72	80	80	80	80	72	72	80	80	88	80	72	72	80	88	80	72
64	64	64	56	56	64	56	64	64	56	64	56	64	64	64	48	48	48	48	48	48	56	56	72	64	72	80	64	64	64	72	80	80	80	80	80	72	64	80	72	72	88	88	80	72	88	88	88	88	80
64	56	64	56	64	56	64	64	56	64	56	56	56	56	56	48	48	48	48	48	56	56	56	64	64	80	72	72	72	80	88	72	72	80	88	80	72	64	72	72	72	80	80	72	72	80	88	80	80	80
56	56	64	56	56	56	64	64	56	56	56	64	56	56	56	48	48	56	56	48	56	56	64	64	64	72	72	80	80	88	88	80	72	80	88	80	64	64	64	80	72	80	80	80	72	80	80	72	80	80
64	64	56	56	56	64	64	64	56	56	64	56	56	64	64	56	64	56	64	56	56	64	64	64	64	64	64	72	80	88	88	88	72	80	80	80	80	72	72	72	80	80	80	80	80	72	80	72	72	80
56	64	56	64	56	56	56	64	64	56	56	64	56	56	56	56	64	64	64	64	56	64	64	64	64	64	64	64	72	88	88	88	80	80	80	72	80	72	72	80	88	88	88	80	80	72	88	72	72	72
64	56	56	64	64	64	64	64	56	64	56	64	64	56	56	56	56	64	64	56	64	64	64	72	64	72	64	72	80	64	72	80	80	88	80	80	80	72	72	80	96	88	88	80	88	80	88	88	80	80
64	64	56	56	64	56	64	56	64	56	64	56	64	64	56	56	56	56	64	72	72	64	72	72	72	64	72	64	64	72	64	72	80	88	88	80	80	72	72	80	88	96	88	96	88	80	88	88	80	72
64	56	64	64	56	64	64	56	56	64	56	56	56	64	56	56	56	56	56	64	64	64	56	64	72	72	64	72	80	72	72	64	72	80	88	80	88	88	80	80	80	96	96	88	88	80	88	88	88	80
64	56	64	64	56	56	56	64	56	56	56	64	56	56	56	56	64	64	56	64	64	56	56	56	64	72	72	72	72	88	80	72	80	80	88	80	80	88	88	88	88	88	88	88	88	88	88	88	88	88
56	56	56	56	56	56	64	64	64	64	64	56	56	56	64	56	56	56	64	64	56	64	64	64	64	72	64	72	80	88	80	80	72	80	80	80	80	88	88	88	88	88	88	88	88	88	80	88	88	88
64	64	56	56	64	56	64	56	64	64	64	64	64	64	64	64	64	72	64	64	56	64	72	72	72	80	72	64	80	80	80	80	72	80	88	88	80	80	80	88	88	88	88	80	88	88	88	88	88	88
64	64	56	56	56	56	64	64	56	56	56	56	64	56	56	56	64	64	72	64	64	64	64	64	64	72	72	72	64	72	72	80	80	80	80	88	88	80	72	72	80	88	80	80	80	88	88	96	88	88
56	56	56	56	64	56	56	64	56	56	56	56	64	64	56	64	64	64	64	72	72	64	56	56	64	64	72	64	72	64	64	72	80	72	80	88	80	72	72	80	80	80	80	80	80	80	88	80	80	72
56	56	56	56	56	64	56	56	56	56	56	56	56	64	64	56	56	48	64	72	72	64	56	56	56	72	64	72	80	72	72	72	72	72	80	72	72	64	64	80	80	80	80	88	80	88	88	88	80	80
64	64	64	56	64	56	64	64	56	64	64	56	56	56	56	56	56	56	56	64	72	64	56	64	64	64	72	72	80	72	80	72	80	72	72	80	72	64	80	80	72	80	80	80	88	88	96	88	88	88
56	56	64	56	64	64	56	64	64	64	56	56	56	64	64	56	56	48	64	72	72	64	56	56	72	72	64	80	80	72	80	80	72	72	64	72	72	80	72	80	80	80	80	80	80	80	88	80	88	80
64	64	64	56	56	56	64	56	64	64	56	64	64	56	56	56	56	56	56	64	64	64	64	64	64	64	64	72	72	80	72	72	72	64	72	72	72	80	72	80	80	88	88	80	88	80	72	80	80	80
64	56	56	64	56	64	56	64	56	64	56	64	56	56	56	56	56	64	56	64	56	64	64	72	64	64	64	56	64	80	80	72	72	64	64	64	64	80	80	80	80	80	88	80	72	80	72	80	88	80
64	56	56	56	56	64	56	56	64	56	64	64	56	64	64	64	56	72	64	72	64	64	64	64	64	64	64	64	72	72	72	80	72	72	72	64	72	80	80	80	72	72	80	80	88	80	88	80	80	80
56	56	56	64	56	64	56	64	64	64	64	64	56	64	64	56	56	64	104	80	64	72	56	56	56	64	64	64	72	72	72	80	72	72	64	80	72	72	72	72	72	72	80	88	88	80	80	80	72	80
64	64	56	56	56	64	64	64	64	64	56	56	56	64	64	56	48	64	80	72	72	72	64	64	64	72	64	72	72	80	80	80	80	80	72	72	72	72	80	80	72	72	80	80	80	80	80	72	80	88
56	64	56	56	64	64	64	56	56	64	56	56	64	56	56	56	56	56	56	64	64	72	64	72	72	72	64	72	72	72	80	80	88	80	80	80	72	72	88	88	80	72	80	80	72	72	80	72	80	80
64	56	56	64	64	64	64	64	64	56	64	64	64	64	56	56	56	64	64	56	64	64	72	72	72	80	72	72	64	64	72	80	80	80	80	80	80	80	88	96	88	72	72	80	72	80	72	72	72	80
56	56	56	64	56	56	56	56	64	64	64	56	56	64	64	64	64	64	64	64	56	64	64	64	80	80	72	64	64	64	64	72	88	80	72	80	80	72	80	96	88	88	72	72	72	80	80	72	72	80
56	64	64	64	56	56	64	56	64	56	56	64	56	56	56	56	56	64	64	56	72	72	64	64	72	64	72	64	64	64	64	64	72	72	72	80	64	64	80	88	88	80	72	72	72	88	88	80	80	80
56	56	64	56	56	64	56	64	56	64	56	64	56	56	64	56	56	64	64	64	64	64	56	72	72	72	64	64	64	64	64	64	64	80	80	80	72	64	72	80	80	80	80	80	80	80	80	72	72	72
56	56	64	56	64	64	56	56	64	64	64	56	56	64	64	56	64	64	64	72	72	72	64	72	64	72	64	64	64	56	64	64	64	72	80	80	80	80	88	80	80	80	72	80	80	88	80	64	64	80
64	56	64	56	64	64	64	56	64	64	56	56	64	56	56	64	64	64	64	64	64	56	64	64	80	72	64	64	72	72	72	72	64	72	80	80	80	80	80	88	80	88	80	80	80	88	72	72	64	80
56	56	64	56	64	64	56	56	56	56	56	56	64	56	56	56	56	72	64	64	56	56	64	72	72	72	72	64	72	72	72	80	72	80	72	72	72	80	80	80	80	80	72	72	80	88	80	80	64	72
64	56	64	56	56	56	64	56	64	56	56	56	56	64	56	64	64	64	72	64	64	56	64	72	72	72	72	72	72	80	72	80	80	80	80	80	72	80	72	72	72	72	72	72	72	88	80	72	72	64
56	56	64	64	56	56	64	56	56	56	56	56	56	64	64	64	64	64	72	72	56	64	64	64	72	72	80	72	72	72	88	80	80	80	80	72	72	80	80	72	72	72	72	80	80	88	88	80	80	72
56	56	56	64	56	64	64	64	56	56	56	56	64	64	56	64	64	72	72	64	64	64	72	72	64	72	72	72	72	72	80	80	80	88	80	72	72	80	80	88	72	80	80	72	80	80	88	80	88	88
56	56	56	56	64	56	64	64	64	56	56	64	56	56	56	56	64	64	64	56	64	64	72	72	64	64	64	72	56	72	72	80	88	88	88	72	80	72	80	88	80	80	80	80	80	88	88	88	88	80
56	64	64	56	64	64	64	56	64	56	64	56	56	64	56	56	56	56	56	48	56	64	72	72	72	72	72	72	64	72	80	80	80	80	72	80	72	80	80	88	88	80	80	80	88	88	88	88	80	88
56	64	64	64	56	64	56	56	56	56	64	56	56	64	64	64	64	64	56	56	56	64	72	72	64	64	72	72	80	80	80	88	80	72	64	64	72	80	80	88	80	88	88	88	80	88	88	96	88	80
64	56	56	64	56	64	56	64	56	56	64	56	64	56	64	72	72	72	64	64	56	64	72	64	56	64	80	80	80	80	80	88	80	72	72	72	72	80	72	80	80	88	88	80	80	80	88	96	88	80
64	56	56	64	56	56	56	56	64	56	56	56	56	56	64	72	64	72	64	64	64	64	64	56	56	72	80	80	72	72	80	80	80	80	88	88	80	80	80	80	80	80	80	72	72	72	80	80	80	88
56	56	56	64	56	64	56	64	56	64	56	56	56	64	64	64	64	64	64	72	64	64	64	64	56	64	72	72	64	72	80	72	72	80	88	88	88	80	88	80	80	80	72	72	80	80	72	80	80	80
64	64	64	56	56	64	64	64	56	56	56	64	64	56	64	56	56	56	64	64	80	72	64	56	72	64	72	72	72	80	72	72	64	72	88	88	80	80	88	88	80	80	72	72	80	88	80	88	80	80
64	56	56	56	56	64	56	64	56	56	56	56	56	64	56	56	56	56	56	64	72	64	64	64	64	72	80	72	72	80	80	72	72	72	80	88	80	80	88	88	88	80	80	72	80	88	88	88	80	72
56	64	56	56	56	64	56	56	56	56	56	64	56	64	64	56	56	56	64	64	72	80	72	72	72	80	80	80	72	88	80	80	72	72	80	80	80	80	88	88	88	88	80	80	88	88	80	88	80	80
56	64	56	56	64	64	56	56	56	56	64	56	56	64	64	56	56	48	72	64	72	72	72	72	80	72	72	64	72	80	80	80	80	72	80	80	88	80	88	88	80	88	88	88	88	88	72	80	80	80
64	64	56	64	56	64	64	56	56	56	64	56	64	64	56	56	48	56	56	72	72	72	56	64	72	72	64	64	64	64	72	72	72	64	80	80	80	88	88	88	88	88	88	80	80	80	80	80	88	96
64	56	56	56	56	56	64	56	64	56	56	56	64	64	64	56	48	56	64	72	64	56	56	56	80	80	80	72	72	72	72	72	72	64	64	72	80	80	88	80	88	88	88	72	80	72	80	80	80	88
64	56	64	64	56	56	56	56	64	56	64	56	56	64	64	56	56	56	56	64	64	64	56	72	72	80	72	72	64	80	72	72	64	72	72	80	72	80	72	80	88	88	88	80	88	80	72	72	72	80
64	56	56	64	64	64	64	56	56	56	64	56	56	56	64	64	56	56	56	64	64	64	72	80	72	80	72	64	64	72	72	72	64	72	72	72	80	80	80	72	88	88	88	88	88	88	72	72	72	88
56	64	64	64	64	56	64	56	64	64	56	56	64	56	64	64	64	64	56	64	64	64	72	72	80	72	72	64	72	64	72	64	64	80	80	80	80	88	88	72	80	80	80	88	96	80	72	72	80	88
56	64	64	56	64	64	56	64	56	56	56	56	64	64	64	64	64	64	56	64	56	64	72	80	80	64	64	72	72	72	64	56	72	80	80	88	88	80	80	80	80	80	80	80	88	88	72	80	88	88
64	64	64	64	56	64	56	56	56	64	64	64	64	56	56	56	64	64	56	56	56	64	80	80	72	72	64	64	72	72	64	64	72	88	88	88	88	88	80	72	72	72	72	80	88	88	80	72	80	80
64	56	64	56	56	64	56	64	64	64	64	64	56	56	56	56	56	64	56	56	56	64	72	80	72	72	72	64	80	72	72	64	64	80	72	80	88	88	72	72	72	72	72	80	88	88	88	72	72	72
56	64	64	56	64	64	56	56	56	56	64	64	64	64	56	56	56	56	56	48	48	56	72	64	64	64	64	72	72	80	80	64	72	72	72	72	88	88	80	72	72	72	80	72	80	88	88	80	72	80
56	64	56	56	64	64	56	64	56	64	56	56	56	56	64	56	56	64	64	48	56	56	64	64	56	56	72	80	88	80	80	72	72	72	72	80	80	88	80	80	72	72	72	80	72	80	80	88	80	80
64	64	64	56	64	56	64	56	56	56	56	56	56	64	64	72	64	64	64	64	56	56	64	72	64	56	64	72	80	80	88	80	80	72	72	72	80	80	80	72	72	72	88	72	72	80	80	80	80	80
56	56	56	56	64	64	64	56	64	56	64	64	64	56	56	56	64	56	56	64	72	56	64	72	64	56	64	80	72	72	80	80	80	72	80	72	80	80	80	72	72	72	88	80	80	80	80	88	80	88
64	56	56	64	64	64	64	64	56	64	64	56	56	56	64	72	64	56	56	56	64	72	72	72	64	64	64	64	64	64	72	88	88	80	80	80	80	80	80	80	72	80	88	88	80	80	72	80	80	88
56	56	64	64	64	64	56	64	56	64	64	56	64	64	64	64	64	64	56	56	56	64	64	64	64	56	64	64	64	72	80	72	80	72	80	72	88	80	80	80	88	88	96	88	88	80	72	72	80	88
64	64	64	64	56	56	56	56	56	56	64	64	56	64	56	64	64	64	56	64	56	64	64	64	56	64	64	72	72	80	72	80	80	72	72	72	80	72	72	72	80	88	88	88	80	80	64	72	72	80
56	64	64	56	56	56	56	56	56	56	64	64	56	64	56	56	64	56	64	64	56	56	64	64	72	72	72	72	72	80	88	88	80	72	72	80	72	72	72	72	80	88	88	80	72	80	80	80	72	80
56	64	64	56	56	56	56	56	56	64	56	56	64	56	56	56	56	56	64	64	64	56	64	72	72	72	72	72	72	72	80	88	80	72	72	72	80	72	80	80	72	80	88	80	80	80	80	72	64	72
64	64	64	56	64	56	64	64	64	64	64	56	56	56	56	48	56	56	56	64	64	56	64	72	64	72	72	88	80	80	72	80	80	64	72	72	80	80	80	72	80	72	80	72	72	80	88	80	72	80
64	56	64	56	64	56	56	64	64	64	56	56	64	56	56	56	48	56	56	56	56	56	64	72	64	64	80	80	88	80	80	72	72	72	80	72	80	80	88	80	88	72	80	72	72	72	80	80	80	80
56	56	64	64	64	64	64	56	56	64	64	56	64	64	64	48	56	56	56	56	48	56	64	72	64	56	56	72	72	80	72	80	72	80	80	80	72	80	88	88	72	80	72	72	80	72	72	72	80	80
56	64	64	64	64	64	64	56	56	64	64	64	56	64	56	48	48	48	56	64	64	56	56	72	56	56	56	56	64	72	72	72	72	80	80	80	72	72	80	80	80	72	80	72	80	80	80	80	80	72
64	56	56	56	64	64	56	56	56	56	56	56	56	56	56	48	56	48	56	56	48	56	56	64	64	56	56	56	64	80	80	80	80	80	72	72	64	80	72	80	72	72	80	80	80	80	88	80	88	80
56	56	64	64	64	64	64	56	64	64	56	56	56	56	64	64	64	56	56	64	56	56	56	56	56	64	72	80	72	80	80	88	80	80	72	72	72	80	80	80	72	80	88	88	88	80	88	88	96	80
64	64	64	56	56	56	64	64	56	56	56	64	56	56	64	72	72	72	64	64	56	64	64	64	56	64	72	72	80	72	80	80	80	80	72	64	72	88	88	88	88	88	88	88	80	80	72	88	96	88
64	56	64	56	64	56	56	56	56	64	64	64	64	64	64	64	72	72	64	64	56	56	64	64	56	64	64	72	72	64	80	88	80	72	72	80	72	80	88	80	88	96	88	80	80	80	80	88	96	88
64	64	56	64	64	64	64	64	56	64	56	56	64	56	56	64	64	64	56	56	56	64	64	72	64	72	72	72	72	64	64	72	80	80	72	80	80	72	80	80	80	88	80	72	72	72	80	80	88	88
56	56	56	64	64	64	56	56	56	56	56	56	56	56	64	56	64	56	56	56	56	56	64	72	64	72	72	64	72	64	72	72	80	80	80	72	80	80	80	80	80	88	80	80	72	72	72	80	72	88
56	56	64	56	64	56	64	64	64	64	64	56	56	56	56	56	56	48	48	56	64	64	64	56	64	72	72	64	72	80	80	72	80	80	80	80	80	80	80	80	88	88	88	88	80	72	72	72	72	80
64	56	64	64	56	56	56	56	64	64	64	56	64	64	56	56	56	56	48	48	48	56	56	64	64	72	72	64	72	80	72	72	72	72	72	72	72	80	80	72	80	88	88	88	80	72	72	80	80	72
56	64	64	56	64	64	64	56	64	64	64	64	64	64	56	56	56	56	56	56	56	56	56	56	64	72	72	64	72	72	80	72	72	72	72	72	72	80	80	72	80	88	80	72	72	80	80	88	88	88
56	56	64	56	64	56	64	56	64	56	56	64	64	56	64	56	64	56	56	56	56	48	64	56	64	72	72	72	64	72	72	80	64	72	80	72	72	80	80	88	88	88	80	80	64	72	80	88	88	96
56	56	64	64	64	56	64	64	56	64	64	64	56	56	56	48	56	56	56	64	64	64	72	64	64	64	80	80	72	72	72	64	56	72	80	80	72	80	88	80	88	88	80	72	72	72	80	80	88	88
56	56	56	64	64	64	56	56	56	56	56	56	56	64	56	48	48	56	64	64	72	64	64	64	64	64	64	72	72	64	56	40	40	56	80	80	72	72	80	72	80	88	80	80	80	72	80	80	80	80
56	64	56	56	64	64	64	56	56	64	64	56	64	56	64	56	48	56	56	64	64	64	64	72	80	72	64	72	72	56	48	16	24	40	64	72	80	80	80	72	88	80	80	80	80	88	80	72	72	72
64	64	56	64	56	64	64	56	64	64	56	64	56	56	56	56	56	56	56	64	72	64	64	72	80	88	80	64	64	56	32	16	24	40	64	72	72	80	80	80	80	88	88	80	80	80	88	72	72	72
56	56	56	64	64	56	56	64	64	56	64	64	56	56	56	56	48	56	56	56	72	72	64	64	80	80	72	64	64	48	40	16	24	48	64	72	72	80	88	80	80	80	80	80	80	88	88	80	72	72
64	64	56	56	56	56	56	64	56	56	64	64	64	56	64	64	56	56	56	64	64	64	64	64	64	72	64	64	56	56	48	40	40	48	72	80	88	88	80	80	80	80	80	72	80	88	88	88	80	80
64	56	64	64	64	56	56	56	56	56	56	64	64	56	56	48	56	72	72	72	64	56	56	64	72	72	64	72	64	64	72	64	56	64	80	80	80	88	88	88	80	80	80	80	80	88	88	96	88	80
64	64	56	64	56	56	56	56	64	64	64	64	64	56	56	56	56	64	64	56	56	56	56	64	64	72	72	64	64	72	72	72	72	64	80	72	72	88	88	96	88	88	88	80	88	88	80	96	80	88
64	64	64	56	64	64	64	56	64	56	56	64	56	64	56	64	56	56	64	72	56	64	64	72	64	64	72	72	72	72	72	72	72	64	80	64	72	72	88	88	88	88	80	80	80	80	80	80	80	80
64	56	56	56	64	56	56	56	56	56	56	64	56	64	56	64	56	48	56	72	64	72	64	64	72	64	64	72	72	72	80	72	72	80	80	80	80	80	80	80	88	88	80	80	88	88	72	72	72	80
64	56	64	56	64	56	64	56	64	56	56	64	56	64	56	64	48	48	56	64	64	64	64	64	56	72	80	80	80	80	80	72	80	88	80	80	80	80	72	80	88	88	88	88	88	80	80	80	80	80
56	56	64	64	56	56	56	56	64	56	64	56	64	64	64	56	48	56	64	64	56	72	56	64	64	80	80	80	80	80	80	72	80	80	80	80	80	72	72	72	80	88	80	88	96	88	80	80	80	80
64	56	64	64	56	56	56	64	56	64	56	56	64	64	64	56	64	64	72	64	72	64	72	64	72	72	80	80	80	80	72	80	80	88	80	72	72	80	64	72	80	80	80	88	88	80	80	80	88	80
64	56	64	56	64	56	56	64	56	64	64	64	56	64	56	48	56	64	72	64	64	64	56	56	72	72	72	72	72	80	72	72	80	80	80	72	72	80	72	72	80	80	88	88	88	80	80	80	80	80
64	56	64	56	64	56	64	64	64	56	56	64	56	56	56	56	56	56	56	64	56	64	56	56	64	72	64	64	64	64	64	80	80	80	72	72	72	80	80	80	80	88	80	96	88	88	88	80	80	88
56	64	64	64	64	64	56	56	56	56	56	56	64	56	64	48	56	56	64	64	64	56	56	64	56	72	72	72	72	72	72	80	88	88	80	88	80	80	80	80	88	88	88	88	88	88	88	80	72	80
56	64	56	64	56	56	56	56	56	64	64	64	64	56	56	56	56	64	72	64	56	56	64	72	72	72	80	72	72	80	80	80	88	88	80	80	80	72	88	88	88	88	88	88	80	88	88	88	88	88
56	56	56	64	56	64	64	64	56	64	56	64	56	64	56	48	56	56	56	64	56	64	64	72	64	72	72	72	72	80	80	80	80	80	72	72	72	72	80	88	80	88	88	88	88	80	80	80	88	88
64	56	64	56	56	56	64	56	56	56	64	64	56	56	56	56	56	64	64	56	56	56	64	72	72	72	64	64	72	80	80	80	80	80	72	64	72	80	80	80	88	80	80	88	88	88	80	80	88	88
64	64	64	64	56	64	56	64	56	56	64	64	64	56	64	56	56	56	64	64	72	64	64	64	72	72	64	64	72	80	72	72	72	80	64	72	64	80	80	64	64	64	80	72	80	72	72	72	72	80
64	56	64	56	56	64	64	64	64	56	64	64	56	64	64	56	56	64	56	64	56	64	64	64	64	64	64	64	56	72	56	64	72	64	72	64	72	80	72	72	64	72	72	72	72	72	80	72	72	72
56	64	56	64	64	64	56	56	64	56	56	64	64	64	64	64	64	56	64	56	64	56	64	72	72	56	56	48	64	64	64	64	64	72	64	80	72	72	72	72	64	72	72	72	80	80	72	72	72	80
64	56	56	56	64	64	64	56	56	64	56	64	64	64	64	56	64	64	64	56	64	72	72	80	72	64	64	56	72	72	64	72	64	64	72	80	80	88	80	72	72	72	80	88	88	88	80	72	80	72
64	64	56	64	56	64	64	64	56	56	64	64	56	64	56	48	56	64	64	64	72	72	72	64	64	72	64	72	64	72	72	64	72	72	64	72	88	88	80	80	80	80	88	88	96	88	80	72	80	88
64	64	64	64	56	64	56	56	56	56	64	64	64	64	56	56	56	56	64	72	64	72	72	64	64	64	72	72	72	72	64	72	72	64	64	72	80	80	80	80	88	88	88	88	88	88	80	72	80	96
56	56	56	64	56	56	64	56	64	64	64	56	56	56	56	56	56	56	64	64	64	64	56	56	56	64	64	64	72	72	64	72	72	72	72	80	88	80	80	72	88	88	88	88	88	80	72	64	72	88
64	64	56	56	64	56	56	64	64	64	56	56	56	56	56	56	56	56	48	56	56	64	64	56	64	64	72	56	64	72	72	72	72	72	72	72	72	72	72	72	88	80	80	72	72	72	72	64	56	72
56	56	64	64	56	56	64	56	64	64	64	56	56	64	64	56	56	56	48	40	48	64	64	64	64	72	64	64	56	80	80	80	80	80	72	72	72	80	72	80	80	72	72	72	80	72	80	80	72	80
64	64	56	64	56	64	64	64	64	64	56	64	64	56	64	56	56	64	48	48	48	64	72	64	64	64	72	56	64	72	72	72	88	80	80	72	72	80	80	80	80	80	72	72	80	80	88	88	88	88
56	64	64	56	64	56	56	56	64	56	56	64	56	56	56	64	56	56	56	56	56	64	64	64	56	64	56	64	72	80	72	80	80	88	80	72	72	72	72	80	80	80	80	80	80	72	80	80	88	88
64	64	56	56	56	64	64	56	56	56	56	56	56	56	56	56	56	64	56	72	64	72	64	56	56	56	56	64	72	72	80	72	72	80	80	80	80	72	80	80	72	80	72	80	72	64	80	80	80	80
64	64	56	56	64	56	56	56	56	64	64	56	56	56	56	64	56	56	56	56	72	72	64	56	56	56	56	64	72	72	72	80	64	72	72	72	80	80	80	80	72	72	72	80	80	80	88	88	88	72
64	56	56	56	56	56	64	56	64	56	64	64	56	56	56	56	56	56	48	56	64	72	72	64	56	56	56	72	72	64	64	72	80	72	72	80	80	80	80	80	80	72	72	72	80	88	88	80	80	72
56	56	56	64	64	56	56	56	56	56	56	64	56	64	56	56	56	64	56	56	56	64	64	72	64	56	72	72	72	72	72	72	72	80	72	72	72	72	72	72	72	72	80	72	80	88	88	80	80	72
56	56	56	56	56	64	64	64	64	56	56	56	64	64	56	64	56	56	64	56	56	56	64	64	64	64	56	64	64	72	72	72	72	64	72	72	72	64	72	72	64	72	72	72	72	80	80	80	88	88
56	56	56	64	56	64	56	64	64	64	56	56	56	56	64	56	56	64	64	64	56	56	64	72	64	64	64	64	56	64	72	80	80	72	80	80	72	72	72	72	72	72	80	80	80	80	80	88	88	96
56	56	56	56	64	64	64	64	56	56	64	56	64	64	56	56	56	56	64	64	64	56	64	64	64	64	64	72	64	64	72	80	88	80	80	80	80	80	80	72	72	80	88	80	72	80	80	80	96	96
56	56	64	56	56	56	64	64	56	64	64	56	56	56	56	48	48	56	56	64	56	64	56	56	56	56	64	72	72	64	72	80	88	80	80	80	80	80	80	72	72	72	88	88	88	80	80	72	88	96
56	56	64	64	56	56	64	64	56	64	64	64	64	56	56	48	40	56	56	56	64	56	56	56	48	56	56	64	72	72	72	80	80	72	72	72	80	80	80	88	80	72	80	88	88	88	72	64	72	80
56	56	56	64	64	64	64	56	56	64	56	64	56	56	56	64	56	56	56	56	56	64	56	56	56	56	56	64	72	64	72	72	80	80	72	72	80	80	88	88	72	80	72	72	80	80	72	56	64	80
56	64	64	56	64	56	64	64	64	56	64	56	56	64	64	64	56	56	48	64	64	64	64	64	64	56	64	64	64	64	72	64	72	72	80	80	72	72	72	80	80	72	64	80	72	80	72	72	72	80
64	64	64	56	64	56	56	56	56	64	64	56	56	56	64	64	56	48	48	56	64	64	64	72	72	64	64	56	64	64	64	64	80	88	80	80	80	72	72	72	72	80	80	80	80	80	80	80	80	80
56	56	56	56	56	64	56	64	56	64	64	56	56	64	64	56	64	56	48	48	56	64	64	64	64	72	72	64	64	64	72	72	72	72	80	80	80	80	80	80	72	80	80	88	80	80	88	80	80	88
64	56	64	56	64	56	56	64	64	56	56	64	64	56	56	56	56	56	56	56	56	72	64	64	64	72	64	64	72	80	80	72	80	80	80	80	80	80	72	80	80	88	88	88	80	72	80	80	88	88
64	56	56	56	64	64	56	64	64	64	64	64	56	64	56	56	56	64	64	56	64	56	72	64	64	56	56	72	72	80	80	88	80	80	80	80	80	80	80	88	88	88	88	88	80	72	72	88	80	88
56	64	64	56	64	64	56	56	56	64	56	56	64	56	56	56	56	64	64	64	64	72	72	56	56	56	56	64	80	72	80	72	80	72	80	80	80	80	88	88	88	88	88	88	80	80	72	80	72	80
64	64	64	56	64	56	56	56	56	56	56	64	56	64	56	64	64	64	64	56	56	64	64	64	56	56	56	64	72	72	80	72	64	72	72	80	72	80	88	88	80	80	88	88	88	72	72	72	72	72
64	56	56	64	56	64	56	56	56	56	64	64	64	64	64	64	72	64	64	56	56	64	64	64	64	64	64	64	64	72	72	72	72	80	80	80	72	80	88	96	80	72	88	80	96	80	80	72	80	80
56	64	64	56	64	56	56	64	56	56	56	64	64	56	64	56	64	72	72	64	64	56	64	64	64	64	64	80	64	72	64	72	80	72	72	72	72	80	88	88	80	80	80	80	88	88	80	72	72	72
64	56	56	56	56	56	56	64	64	56	56	64	56	56	56	64	64	64	56	56	64	64	64	56	64	64	64	64	72	72	72	72	72	64	72	72	72	72	80	80	88	80	88	80	88	80	80	80	72	80
64	56	56	64	56	64	56	56	56	56	64	56	64	56	64	56	56	56	56	64	64	64	56	56	56	64	64	72	72	80	80	80	72	72	72	72	80	72	80	80	80	88	88	80	80	72	88	80	80	80
56	64	56	64	56	56	56	64	64	56	64	64	56	56	56	64	64	64	64	64	64	64	56	56	64	56	56	64	72	88	88	88	80	80	80	80	72	72	80	96	88	88	88	96	88	88	88	88	80	88
56	64	64	56	56	64	56	64	64	64	56	56	56	64	56	56	56	64	72	64	64	64	56	56	56	56	56	72	80	80	96	88	88	80	80	88	80	80	72	80	80	88	88	88	88	80	88	80	80	80
56	56	56	64	56	56	64	56	56	56	64	64	56	56	56	48	48	56	64	64	56	56	48	48	48	56	56	64	72	80	80	80	80	72	80	80	80	80	80	72	64	72	80	80	72	80	80	72	80	80
64	64	64	64	56	64	64	64	56	56	56	64	64	64	56	56	40	56	56	56	56	56	56	56	56	56	64	64	72	72	72	80	72	80	88	88	88	88	80	72	64	64	72	72	80	80	80	80	72	72
64	64	56	64	56	56	64	56	56	64	64	64	56	56	56	56	48	56	56	56	56	56	64	64	56	56	56	64	80	80	80	72	80	80	80	80	88	80	80	72	72	72	72	88	88	88	80	80	72	80
64	64	64	64	56	64	64	64	56	64	56	56	56	64	56	56	64	72	64	48	56	64	80	72	64	64	56	72	72	80	80	72	72	72	80	80	80	80	80	72	80	80	88	88	88	88	80	80	72	88
64	56	64	56	64	64	64	64	64	56	64	64	64	56	64	64	64	72	64	56	56	64	72	72	72	72	72	72	72	72	72	72	72	72	72	80	72	80	80	80	88	96	88	80	80	80	72	80	80	80
64	64	56	64	64	56	56	56	56	64	56	64	56	56	56	64	64	64	56	64	56	64	72	72	72	72	72	72	64	72	72	72	72	72	80	80	80	72	80	88	96	88	88	80	72	88	80	80	80	80
64	56	64	56	56	64	56	64	56	56	64	64	56	64	56	56	56	64	64	64	64	64	72	80	80	72	72	72	72	80	72	80	72	72	80	88	80	72	72	80	88	80	80	72	80	72	80	80	72	80
56	56	56	64	64	64	64	64	56	64	64	56	56	64	64	56	56	64	72	72	64	64	64	80	80	72	72	72	80	72	72	64	64	80	80	88	88	80	80	80	72	72	80	80	80	72	72	72	72	80
64	64	56	64	64	64	64	64	56	64	64	56	56	64	64	56	56	56	72	80	72	72	72	72	80	72	64	64	72	72	72	72	72	72	80	88	88	80	80	88	80	80	80	96	80	80	80	80	80	80
64	56	64	56	64	56	56	56	56	56	64	56	64	56	64	64	56	56	64	64	72	64	64	72	72	64	72	72	72	72	80	72	64	64	80	80	80	80	88	88	88	88	88	88	88	80	88	80	80	80
64	64	56	56	56	56	56	64	64	64	56	56	56	64	56	56	56	56	56	64	64	64	64	64	64	72	72	80	80	72	80	72	72	64	72	80	72	72	80	88	96	96	96	88	80	80	80	80	80	88
56	64	56	64	64	64	56	56	64	56	56	56	64	56	56	56	56	72	64	56	64	56	64	56	64	72	72	72	80	80	88	80	80	72	80	80	80	80	80	88	88	96	96	96	80	80	80	80	80	80
56	56	64	64	64	64	56	56	56	64	56	64	64	64	56	64	64	72	64	64	64	64	64	64	72	80	80	72	72	72	80	80	80	80	88	88	88	88	88	96	88	96	96	96	88	80	88	80	80	80
64	64	64	56	56	64	64	56	64	64	64	64	56	64	64	64	72	64	72	64	72	64	56	56	72	80	72	72	72	72	80	72	72	72	88	80	88	88	88	88	88	88	88	88	88	88	88	88	80	80
64	64	64	56	56	64	64	56	56	56	64	56	64	64	64	72	64	64	64	64	72	64	64	56	72	80	72	72	72	72	72	72	72	72	80	80	80	80	80	88	88	88	88	80	80	88	88	96	88	88
64	56	56	56	64	56	64	56	64	56	64	56	56	56	56	56	56	56	64	72	72	64	56	56	64	72	64	72	64	72	64	64	72	64	72	80	88	88	96	96	88	88	88	88	88	88	96	88	96	88
56	64	56	64	56	64	64	56	56	56	56	64	64	64	56	48	56	48	48	64	72	64	64	56	64	64	64	72	72	72	64	64	72	72	72	80	88	96	96	88	88	88	80	80	88	80	80	88	88	88
56	64	64	64	56	64	56	56	56	56	56	64	64	56	56	64	48	56	56	64	72	64	64	72	64	64	64	72	72	80	64	72	80	72	72	80	88	96	96	88	80	88	80	88	88	80	80	80	80	88
56	64	56	56	56	64	56	56	56	56	56	64	56	64	56	56	64	64	64	64	64	56	56	64	72	72	72	80	72	80	72	88	80	80	80	88	80	88	88	88	80	88	88	88	88	88	80	88	80	72
64	56	56	64	56	64	56	64	64	64	56	64	56	56	56	56	56	56	56	56	56	56	56	72	64	72	72	72	72	80	80	80	80	80	80	88	80	80	80	80	80	80	80	80	80	80	72	80	80	80
64	64	56	56	56	56	56	56	64	64	56	56	64	64	56	56	64	56	48	64	64	64	64	64	64	72	72	72	72	80	88	80	80	80	88	80	80	80	80	80	72	80	80	80	72	80	88	80	80	88
56	56	64	64	56	64	56	64	56	64	64	64	56	64	56	64	64	56	56	56	56	64	64	72	64	64	72	80	72	80	88	80	80	80	80	80	80	80	80	80	80	80	80	80	80	80	88	88	80	88
64	56	64	64	64	64	64	56	56	64	64	56	56	64	64	72	56	64	64	64	64	64	64	72	64	64	64	80	80	80	88	80	80	80	88	80	72	72	88	88	80	80	80	88	96	96	96	88	88	88
64	56	56	56	64	64	56	56	56	64	64	64	56	64	64	64	56	56	64	72	64	56	64	72	64	64	72	72	80	80	72	80	80	80	96	88	80	80	88	96	96	88	88	96	88	96	96	88	88	80
56	64	64	56	56	64	64	56	56	64	64	56	56	56	64	56	56	64	64	72	64	56	56	72	64	64	64	80	72	80	80	72	72	88	88	96	80	80	80	88	88	80	80	88	88	88	88	80	88	88
56	56	64	56	64	64	56	64	64	64	56	56	64	56	56	56	64	64	64	72	72	64	56	72	72	64	64	72	72	64	72	72	80	88	88	88	80	72	88	88	88	80	80	80	88	96	88	80	80	80
64	56	56	64	56	56	56	56	64	64	56	56	56	56	64	64	64	72	72	64	64	72	64	72	80	72	64	64	72	72	72	72	72	88	88	80	80	72	72	80	80	80	80	80	88	88	88	80	72	80
56	64	64	64	56	64	64	64	56	56	56	64	56	56	64	56	72	72	72	56	64	72	72	72	72	72	72	72	64	72	80	80	80	72	88	72	72	80	72	80	80	88	88	80	80	88	88	80	72	64
56	56	64	56	56	56	64	64	56	56	64	64	56	64	64	56	56	56	56	56	56	64	64	72	64	72	72	72	72	80	80	72	64	64	72	72	72	80	88	80	72	80	80	72	72	80	72	88	72	72
56	64	64	64	56	64	56	64	64	56	56	56	64	56	64	56	56	56	64	64	56	56	64	72	64	72	72	80	72	64	80	88	72	64	80	72	72	80	88	88	80	80	80	72	80	80	88	80	80	80
56	64	56	64	56	64	56	56	56	64	64	56	56	56	56	56	56	64	64	64	56	64	64	72	80	72	72	80	72	64	80	80	72	72	72	80	80	80	80	80	88	80	80	88	80	88	88	80	88	80
64	56	56	64	56	56	56	64	64	56	56	56	56	56	56	56	56	56	64	64	64	64	64	72	64	72	72	64	64	64	80	88	72	80	72	80	80	72	72	80	80	72	80	80	88	80	80	88	80	88
56	56	64	56	56	56	64	64	56	64	56	64	56	56	64	56	56	56	72	72	64	64	64	64	64	72	72	64	72	64	72	80	80	80	80	80	72	72	80	72	72	72	72	80	80	80	80	80	88	80
64	56	56	56	56	64	64	56	56	64	64	56	64	64	56	56	56	64	72	72	64	72	64	64	64	72	72	64	64	72	80	80	88	80	80	72	72	80	80	72	72	72	64	80	80	80	88	88	88	88
56	56	64	56	64	56	64	64	64	56	64	56	56	56	64	56	56	64	64	64	64	64	72	72	72	80	72	64	64	72	80	80	80	80	72	72	80	72	80	80	80	72	72	72	80	80	72	80	88	88
64	64	56	64	56	56	56	64	56	56	56	56	64	64	56	56	56	56	64	64	64	64	72	80	80	88	72	72	64	72	72	72	72	80	80	80	80	80	72	80	80	80	72	80	72	72	72	72	72	72
56	64	64	64	56	56	56	56	64	56	56	56	56	64	56	48	48	56	64	72	72	64	72	88	88	80	80	72	72	80	72	72	72	80	88	96	88	80	80	80	80	88	80	80	80	80	80	80	80	72
56	64	56	64	64	56	64	64	56	56	56	64	56	56	56	48	48	64	80	72	64	56	64	72	80	80	80	64	80	80	80	72	64	80	88	88	88	80	80	80	88	88	88	88	88	88	96	96	96	88
56	56	64	56	64	56	56	56	56	56	56	56	64	56	64	56	56	64	72	72	72	56	64	64	72	80	64	72	64	80	80	72	64	64	80	88	80	72	72	72	88	88	96	88	88	88	96	104	88	80
56	64	56	64	56	64	64	56	64	64	64	56	56	64	56	56	64	64	56	64	56	64	64	72	72	80	80	64	72	80	88	80	64	64	80	80	80	72	72	72	72	80	80	88	80	88	96	88	80	80
56	64	56	64	56	64	64	56	64	64	56	56	64	64	64	64	64	64	64	56	64	64	64	80	88	80	72	80	88	88	80	80	72	64	80	88	88	88	80	72	80	80	80	80	80	88	88	96	80	88
56	56	64	64	64	56	56	64	56	56	64	56	64	64	64	64	64	64	64	56	56	72	72	72	80	72	72	80	80	80	80	80	80	72	88	88	88	88	80	80	72	80	72	72	72	88	88	80	88	88
56	64	64	64	56	56	56	64	64	64	56	56	64	56	64	48	56	64	56	56	56	64	56	64	64	72	72	72	80	72	64	72	88	80	80	88	88	88	88	80	80	72	72	72	80	80	80	80	80	88
64	64	56	56	56	64	64	64	56	56	56	64	56	56	56	56	48	56	56	56	64	56	56	56	64	72	72	72	72	72	64	72	80	72	80	80	80	80	88	80	88	80	80	72	80	80	72	80	80	80
64	56	64	56	56	56	64	64	56	64	56	56	56	64	56	64	56	56	48	56	64	64	56	56	64	64	80	88	80	72	64	72	72	80	80	80	72	80	72	88	88	80	80	72	80	80	80	72	72	88
56	56	64	56	56	64	64	64	64	64	64	64	56	64	56	56	56	56	48	56	56	64	64	64	72	64	72	72	80	72	72	80	72	80	88	88	80	72	80	88	80	80	80	80	80	88	72	72	80	80
56	64	56	64	64	64	64	56	64	64	56	64	64	56	56	56	48	56	48	48	48	64	72	72	80	80	72	80	72	80	80	80	80	88	88	80	72	80	80	80	80	72	72	80	80	88	88	80	80	88
64	56	56	64	56	64	56	56	64	56	64	56	56	56	56	48	56	56	56	56	48	64	72	80	80	80	64	64	72	80	80	72	80	80	80	80	72	80	80	80	80	80	80	88	88	88	88	80	80	88
64	64	56	56	56	56	56	56	64	64	64	64	56	56	56	64	48	56	56	56	56	64	72	80	80	72	64	64	72	80	72	80	72	72	72	80	80	80	80	80	72	80	88	88	96	88	80	72	80	80
64	56	56	64	64	64	56	56	56	56	64	56	56	56	64	56	64	56	56	56	64	56	64	72	72	64	56	64	64	72	64	64	64	64	72	72	80	80	88	80	72	80	88	88	88	88	80	72	72	80
64	64	56	64	64	56	56	56	56	56	64	64	56	56	64	64	56	56	64	64	56	64	56	64	72	64	56	48	64	64	56	64	64	80	72	72	72	80	88	80	80	88	80	80	80	80	80	80	80	80
64	56	64	64	64	64	56	64	64	64	56	56	64	64	64	64	56	72	72	64	64	56	64	72	72	64	64	56	64	72	72	72	80	72	80	72	72	80	88	88	88	88	88	80	80	80	80	80	88	88
64	56	64	64	64	64	56	64	64	64	64	56	56	64	56	56	64	72	80	64	56	64	72	80	80	64	64	72	72	72	72	80	80	88	80	80	80	88	96	88	88	96	88	88	88	80	80	80	88	88
56	64	64	64	64	56	64	56	56	64	56	56	56	64	56	56	56	72	72	64	72	80	80	80	64	64	56	72	80	80	80	80	80	88	88	80	80	88	88	80	80	80	88	88	88	80	72	72	88	88
56	64	56	56	64	56	64	56	64	64	56	64	56	64	56	56	72	72	64	56	80	80	80	72	64	64	64	72	80	80	80	88	80	80	80	80	88	88	80	80	72	72	80	88	80	88	72	72	88	88
56	56	56	56	64	64	56	56	64	64	64	64	56	64	64	64	64	64	64	56	72	80	72	72	64	64	56	64	72	80	80	88	80	72	72	80	80	80	72	72	72	72	80	80	80	80	80	80	88	96
56	64	64	56	56	64	56	64	64	56	56	56	56	64	64	64	72	64	56	56	56	64	64	72	64	64	72	64	64	80	80	80	80	80	80	72	80	72	80	72	72	88	88	80	88	88	80	72	80	80
56	64	64	56	64	64	64	56	64	64	56	64	64	56	56	64	72	72	72	64	64	56	56	72	72	72	72	72	72	80	72	80	80	88	88	80	72	80	72	80	80	88	88	80	88	88	88	80	72	88
64	56	56	56	56	56	64	56	64	64	64	64	64	64	64	56	80	72	72	72	72	56	64	72	72	72	72	64	72	80	72	80	80	80	80	88	80	80	80	88	80	80	80	88	88	80	88	80	80	80
64	64	56	64	56	56	64	56	64	64	64	64	64	56	64	64	80	72	64	64	64	64	64	72	64	64	64	72	72	80	80	72	80	80	80	88	80	80	80	72	80	72	80	80	80	88	80	88	80	80
56	64	56	64	64	64	56	64	64	56	64	56	64	64	64	64	64	64	64	64	64	64	72	64	64	64	64	72	72	88	88	88	80	80	80	80	80	80	72	80	72	80	72	80	80	80	80	80	88	88
56	56	64	64	56	64	56	64	56	56	64	64	64	64	56	64	64	64	64	64	64	64	72	64	72	72	72	80	80	88	88	88	88	88	80	88	88	72	80	80	80	80	80	72	72	80	80	80	88	88
64	64	56	64	64	56	56	64	56	64	56	64	56	64	64	64	56	56	64	64	56	64	72	72	80	88	72	72	80	80	80	88	88	80	88	80	88	80	80	80	88	80	80	72	72	80	72	80	80	88
64	64	64	64	56	56	56	56	64	64	64	64	56	64	72	64	72	56	64	56	64	64	64	72	80	80	72	72	64	72	80	88	88	80	80	88	88	80	80	80	80	80	80	80	72	80	80	80	80	88
64	64	56	64	64	64	56	64	56	56	64	56	64	64	64	72	80	72	64	64	64	64	64	64	72	72	72	64	72	80	80	80	88	80	80	72	72	80	80	72	80	80	80	88	80	80	80	80	80	80
64	56	56	56	56	56	56	56	56	56	64	56	56	56	64	72	72	72	64	72	56	64	64	64	64	72	64	72	72	80	88	88	80	80	80	72	72	72	80	80	88	88	96	96	88	88	80	80	88	88
64	56	64	56	64	64	64	56	56	64	64	56	56	56	56	64	64	64	64	72	64	64	64	56	64	80	80	72	72	72	80	88	88	88	80	80	72	72	80	80	80	96	88	88	96	80	88	80	80	88
56	56	56	64	64	64	64	56	64	64	56	56	64	64	64	56	56	48	64	72	64	64	56	56	64	72	72	72	72	72	72	80	88	96	88	72	64	80	80	80	80	88	88	80	88	88	80	80	88	96
64	64	64	56	56	64	64	64	56	64	56	64	56	56	64	56	56	56	56	72	64	64	64	64	56	72	72	72	72	80	80	80	80	80	88	80	72	80	88	80	80	88	80	72	88	80	88	80	88	80
64	56	64	64	56	64	56	56	56	56	64	64	56	64	64	64	56	48	56	64	64	64	72	72	72	72	72	72	80	88	80	80	72	72	88	80	72	80	88	88	88	88	88	80	80	80	80	80	80	80
64	64	56	56	56	64	56	56	56	56	64	64	56	56	64	64	64	56	48	64	64	64	64	64	72	72	64	72	80	80	80	72	72	72	72	80	80	80	88	96	88	88	88	80	80	72	80	80	80	80
56	56	64	64	64	56	56	64	56	64	56	56	56	64	56	56	48	48	64	64	64	64	72	72	72	72	64	72	80	80	80	72	80	72	80	80	80	72	80	88	88	80	88	88	88	80	72	80	80	88
64	64	56	56	56	64	56	64	64	56	56	64	64	64	64	48	56	56	56	64	64	72	72	64	72	72	72	72	72	72	72	72	72	72	80	80	80	80	80	88	72	80	80	88	80	88	80	80	88	88
56	64	64	56	64	64	64	56	56	56	56	56	64	64	56	64	56	56	64	64	72	72	80	72	64	72	64	72	64	72	72	80	80	72	80	88	88	80	96	88	80	72	80	80	80	80	72	80	80	88
64	64	56	64	64	64	64	56	56	56	64	56	64	64	56	64	64	72	64	56	64	72	72	64	64	64	64	64	56	72	80	80	80	80	96	88	88	88	96	88	80	88	72	80	72	80	80	88	88	96
56	56	56	64	64	64	64	56	64	64	64	64	56	64	56	64	64	72	72	56	56	64	72	64	64	64	72	64	64	80	88	80	88	80	80	80	80	88	88	88	80	88	88	80	80	80	80	72	88	96
56	64	64	64	56	56	64	56	56	64	56	56	56	56	64	64	64	64	72	64	64	64	72	64	64	80	72	72	80	88	88	80	80	80	80	80	72	80	80	80	88	88	88	72	80	80	80	72	88	96
64	64	64	56	64	64	56	56	56	64	56	64	56	56	64	72	72	64	64	72	80	72	72	64	72	72	80	72	72	80	88	88	80	80	80	88	80	80	88	88	88	88	88	80	80	80	80	72	80	88
56	64	64	56	64	64	56	64	64	64	56	56	64	64	64	72	72	64	56	72	72	80	80	72	72	80	72	72	80	80	96	88	88	80	80	80	88	88	112	112	104	88	88	80	80	80	80	80	80	88
56	64	64	56	64	56	64	64	64	56	56	56	64	64	64	72	72	64	56	72	72	72	80	80	80	80	80	80	72	80	96	96	80	80	80	88	88	88	112	112	96	80	88	88	80	80	80	80	72	80
56	56	56	56	64	56	56	56	56	56	56	64	64	56	64	72	64	64	64	72	72	64	64	72	72	80	80	80	64	80	88	88	80	88	80	88	88	80	96	96	88	88	80	80	80	72	80	80	80	72
56	56	56	64	56	56	64	56	64	56	56	56	56	56	56	56	64	64	56	64	80	72	64	72	72	72	72	80	72	80	80	80	88	88	88	96	80	80	80	88	88	88	88	88	80	80	80	80	72	72
56	64	56	64	56	56	64	64	64	56	56	64	56	56	56	56	56	56	56	64	64	72	64	56	56	64	72	80	80	80	80	88	96	88	96	88	88	80	88	88	88	80	80	88	88	88	88	80	80	80
64	56	56	64	56	64	64	64	64	64	56	56	64	64	64	64	56	56	56	56	64	64	72	64	64	72	80	88	88	80	80	88	88	96	88	88	88	80	88	96	80	80	80	72	80	80	88	88	80	88
56	56	56	56	56	56	56	64	64	56	64	64	64	56	56	64	64	64	56	64	56	64	64	64	72	72	80	72	72	80	80	80	88	96	80	88	88	80	88	88	88	80	80	72	72	80	88	80	80	80
56	56	56	56	64	64	56	56	64	56	56	64	56	64	64	72	64	72	64	64	72	72	72	64	72	72	80	64	72	72	80	80	88	80	96	88	88	88	88	96	96	80	88	80	88	88	96	88	88	80
56	56	64	64	56	64	56	56	64	56	56	64	64	64	64	64	72	72	72	72	72	72	72	64	80	80	80	72	72	72	72	80	88	88	88	88	88	88	96	96	96	96	88	80	88	88	96	96	88	88
64	56	56	64	56	64	56	64	56	56	64	64	56	56	64	64	72	72	72	72	72	80	64	64	72	80	72	80	80	72	72	88	88	80	80	96	96	96	88	96	104	88	88	88	88	88	88	96	80	80
64	56	64	56	56	56	64	56	56	64	56	56	64	64	64	64	72	72	72	72	72	72	72	72	64	80	80	80	72	88	80	88	88	80	88	88	88	88	96	104	88	88	80	96	96	96	96	88	80	72
64	56	56	56	56	56	64	56	64	64	56	56	64	64	64	72	64	72	72	64	64	72	80	80	64	72	72	80	80	80	88	88	88	96	96	88	80	88	88	88	96	80	80	88	104	104	88	80	72	80
56	64	64	64	56	64	64	56	64	64	64	56	64	64	64	64	56	64	64	64	72	64	72	72	64	64	72	80	80	80	88	80	88	96	88	88	80	88	88	88	80	72	72	88	88	88	88	80	80	80
56	64	64	56	56	56	64	64	56	56	64	56	56	56	64	56	64	56	64	64	64	64	72	64	64	72	72	72	80	80	80	88	88	88	88	80	80	88	80	80	80	80	72	80	88	88	80	80	80	80
64	64	56	56	56	64	56	64	56	56	56	64	56	56	64	64	64	56	56	72	72	64	64	64	64	64	72	88	88	80	80	88	80	88	88	88	88	88	80	88	88	88	88	88	96	88	88	88	88	88
56	56	56	64	56	56	56	56	56	64	56	64	56	56	64	64	64	64	64	56	64	64	64	64	72	64	72	80	88	80	72	80	88	96	96	96	88	88	80	80	88	96	88	88	104	104	88	88	88	88
64	64	64	64	56	64	56	56	64	64	64	64	64	56	64	56	64	72	72	72	64	64	64	72	72	64	72	80	88	88	88	88	88	88	96	96	88	88	88	80	96	96	88	88	88	104	80	80	88	88
56	56	56	64	56	64	64	56	64	64	56	56	56	64	64	56	64	72	64	72	64	64	56	64	72	72	72	80	88	88	88	88	96	88	80	88	88	88	80	88	88	88	80	80	80	88	88	88	88	96
56	56	64	64	56	56	64	64	56	64	56	64	56	64	64	64	64	64	72	64	64	56	56	56	64	72	72	72	80	88	80	80	88	88	80	80	80	80	88	88	88	88	72	80	80	80	80	88	88	88
64	56	64	56	64	64	64	56	64	56	56	64	56	56	56	64	56	64	56	64	56	56	48	56	64	64	72	88	80	80	80	80	80	80	88	80	80	80	80	80	88	80	80	72	72	80	96	88	88	80
56	64	64	56	56	56	64	64	64	56	56	56	64	64	56	56	56	56	56	64	64	64	56	56	56	64	72	80	88	88	80	80	72	80	80	88	80	80	88	88	80	88	80	80	80	88	88	80	80	80
64	64	64	56	56	64	56	64	56	64	64	56	64	64	56	56	56	64	56	72	64	64	64	64	64	64	72	80	80	88	88	80	80	80	88	80	80	80	80	80	80	72	80	72	88	88	88	80	80	80
64	64	64	56	64	64	64	56	64	56	64	64	56	56	56	56	56	64	64	64	64	72	64	72	72	72	88	72	80	80	80	80	80	88	88	80	72	72	88	80	80	72	80	72	88	88	96	88	88	88
56	64	64	56	64	56	56	64	64	64	56	56	64	56	56	56	56	64	56	64	56	72	72	72	72	80	72	80	80	88	88	88	80	88	88	80	80	80	80	72	80	80	80	88	96	96	96	96	88	80
64	64	64	64	56	56	56	64	56	56	56	64	56	64	64	72	64	56	64	64	64	64	80	72	72	72	72	72	80	88	96	88	88	80	88	88	88	88	80	80	80	80	88	96	88	96	104	96	88	80
56	56	64	56	64	64	56	64	56	64	56	64	56	56	64	64	72	72	64	64	72	72	80	80	72	72	72	72	80	80	96	88	88	80	88	88	88	80	80	72	80	80	88	88	96	96	88	88	88	80
64	56	64	56	64	56	64	56	56	56	64	56	56	64	64	64	80	80	72	80	72	72	80	80	72	72	72	72	88	88	88	88	88	80	80	88	80	80	88	88	80	80	88	80	88	88	80	80	80	80
64	64	64	56	56	64	64	64	64	56	64	56	56	56	56	64	80	80	80	80	80	64	72	72	72	72	80	88	80	88	88	88	80	80	80	88	88	88	88	96	88	80	88	96	88	88	80	104	72	104
64	64	64	64	56	64	64	64	56	56	64	56	64	56	64	64	64	80	80	72	72	64	72	72	72	64	72	80	80	80	80	88	88	80	80	88	88	88	88	88	88	88	88	88	80	80	80	88	144	96
56	64	64	64	64	64	64	64	56	64	64	56	56	64	64	56	56	72	72	72	72	64	72	72	64	64	64	64	72	80	88	88	88	80	88	88	96	88	88	88	88	88	88	96	88	80	80	96	104	88
64	56	64	64	56	64	56	64	56	56	56	56	64	64	56	56	64	64	72	64	72	72	72	72	72	72	56	64	72	88	88	88	80	80	80	88	96	96	96	88	88	96	96	96	88	88	80	88	88	104
56	64	64	56	56	56	56	56	56	56	64	56	64	56	64	64	72	64	72	72	64	72	72	72	72	72	72	72	72	88	88	88	88	88	96	88	88	104	96	88	88	88	96	96	96	96	96	96	104	112
56	56	56	64	56	56	56	56	64	64	64	56	64	64	64	64	72	72	72	64	72	64	72	80	72	80	72	72	72	80	88	96	96	96	96	104	88	96	96	96	96	88	96	96	96	96	96	96	96	112
56	64	64	56	64	56	56	56	56	56	64	56	64	56	64	56	72	64	72	64	64	64	72	72	80	80	80	80	80	80	88	96	104	96	96	88	96	88	88	88	88	88	88	96	96	96	96	96	88	96
56	64	64	56	64	64	56	56	56	64	64	64	56	64	56	64	72	72	72	80	64	64	64	72	72	80	88	80	80	88	96	96	96	96	96	88	96	88	88	88	88	88	88	96	104	88	88	96	96	96
64	56	64	56	64	64	64	56	64	64	64	56	56	64	64	64	64	72	72	72	56	64	56	64	72	80	88	72	80	96	96	96	88	88	88	88	96	88	96	88	88	96	104	104	104	96	96	88	88	88
56	64	64	56	56	64	64	64	64	64	56	56	56	64	56	56	64	64	80	72	64	72	64	72	72	80	72	80	80	80	88	88	80	80	88	88	88	96	80	88	96	96	96	104	104	96	88	88	88	88
64	64	64	56	56	56	56	56	56	56	56	56	56	64	56	64	56	72	64	64	64	64	72	64	72	72	72	72	80	80	72	88	88	88	88	80	96	88	80	80	88	96	88	96	96	88	96	80	88	88
56	56	56	64	56	56	64	64	64	56	56	56	56	56	64	72	64	64	64	64	64	72	72	80	80	72	72	80	80	80	80	88	88	96	88	80	88	88	80	88	96	96	88	96	104	104	96	96	88	88
56	64	56	56	56	64	64	64	56	56	56	64	56	56	64	64	72	64	64	64	64	64	72	72	72	64	72	72	88	88	88	88	88	96	88	80	80	88	88	88	96	96	96	96	96	96	88	88	88	96
64	56	64	56	64	56	56	64	64	64	56	64	64	64	64	64	64	64	56	72	64	64	72	72	72	72	72	80	88	80	88	88	80	88	88	88	80	88	80	88	96	96	104	88	96	80	88	88	88	88
64	56	56	56	64	64	64	56	56	64	64	56	64	56	64	72	56	64	72	72	80	80	72	80	72	88	80	88	80	80	88	80	80	72	80	80	88	80	80	88	88	96	88	88	80	80	80	80	88	88
64	56	64	56	56	64	56	56	56	56	64	56	56	56	64	64	72	72	80	72	80	80	72	72	72	72	80	80	80	80	80	88	88	80	80	88	88	88	88	88	96	88	80	80	88	88	88	80	80	88
64	56	64	56	64	56	64	56	64	64	64	56	56	56	56	64	72	72	72	80	72	72	64	64	64	72	72	72	80	72	88	88	96	96	80	88	88	88	80	80	88	80	88	88	96	96	96	96	88	88
64	56	64	56	56	56	56	56	56	64	64	56	64	56	56	64	72	72	64	64	56	64	72	72	72	72	72	72	72	80	80	88	88	96	88	88	88	80	80	80	80	88	88	88	88	96	96	88	88	96
64	64	64	64	64	64	56	56	56	64	64	56	64	56	56	56	64	56	56	64	56	64	64	72	80	72	64	64	72	72	80	80	80	80	88	88	96	88	88	88	88	80	88	88	80	80	88	96	96	88
56	64	64	56	56	56	64	56	56	64	64	56	56	56	56	56	48	56	56	64	56	72	64	72	72	80	72	64	72	72	80	80	80	80	88	88	104	88	88	80	88	88	88	80	80	80	80	88	96	88
56	56	56	64	64	64	64	64	64	64	56	64	56	56	56	48	56	56	56	64	64	64	64	72	80	80	80	80	72	72	80	80	88	88	88	96	96	96	88	88	96	96	80	80	72	80	80	80	88	88
56	56	64	64	64	64	56	64	56	56	64	64	56	64	64	56	64	56	72	72	64	72	72	80	80	80	80	72	80	72	80	80	96	96	88	96	88	88	96	96	96	96	96	88	80	88	88	96	88	88
56	64	56	64	56	56	64	56	56	64	56	64	64	64	64	64	64	64	64	72	72	72	72	80	80	80	72	80	72	80	72	72	88	88	88	96	88	96	88	88	96	96	88	96	88	96	96	104	96	96
64	64	64	56	56	64	64	56	64	64	56	56	56	64	56	56	64	64	72	80	72	72	80	72	80	72	72	72	72	80	72	80	80	80	80	88	88	96	88	88	88	88	88	96	96	96	96	104	96	96
56	56	56	64	64	56	64	56	64	64	64	56	56	56	56	56	64	64	72	80	80	80	72	72	80	80	72	72	80	80	80	72	80	80	80	80	88	88	88	88	88	88	88	80	88	96	96	88	88	88
64	56	56	56	56	56	56	56	56	56	56	64	56	56	64	64	64	72	80	80	80	72	72	72	72	80	80	80	80	80	72	72	88	88	88	88	88	96	88	88	88	96	88	88	88	96	88	88	80	80
56	56	64	64	64	56	64	56	56	56	56	64	64	56	64	64	64	72	72	80	72	80	64	72	72	80	80	80	80	72	72	80	80	88	96	88	88	88	80	80	88	80	88	88	88	96	88	88	80	88
56	64	56	56	56	56	56	56	56	56	56	64	64	64	64	64	64	72	72	72	72	72	72	80	80	88	80	80	72	80	72	80	88	88	88	88	96	88	88	88	80	88	88	88	96	88	88	96	88	88
64	64	64	56	56	56	56	56	56	56	56	64	64	64	64	72	72	64	72	72	80	80	80	80	88	80	80	80	64	80	88	88	88	88	88	88	96	88	88	96	88	96	96	96	96	96	96	88	96	96
56	64	56	56	64	56	56	56	56	56	64	64	56	64	64	72	72	72	64	64	80	80	88	80	80	72	72	72	72	72	88	88	88	88	80	96	104	96	96	88	88	96	96	104	96	96	88	96	96	88
64	56	64	56	64	64	64	56	64	56	64	64	56	64	64	72	80	64	72	64	80	88	88	80	72	64	80	80	72	72	88	96	88	88	80	88	96	96	88	88	88	88	88	104	104	96	88	88	88	88
64	56	64	64	56	56	56	56	56	64	64	56	64	64	64	64	72	72	72	72	72	80	80	80	64	72	80	80	80	80	80	96	88	88	80	88	88	96	88	88	80	80	80	88	96	96	96	88	88	88
64	56	64	56	56	56	56	64	56	64	64	56	56	56	64	56	64	64	72	72	72	72	72	64	64	72	80	80	80	80	80	80	80	88	96	112	96	88	88	80	80	80	88	88	96	104	96	88	88	80
64	56	64	56	56	56	56	64	64	56	64	64	64	64	64	56	56	56	72	72	80	80	80	64	72	72	72	80	80	80	80	80	80	80	104	112	104	88	88	88	88	96	96	96	88	96	88	88	80	80
56	56	56	56	64	56	64	56	64	56	56	56	56	56	64	64	56	64	72	72	80	88	80	72	72	72	72	72	72	72	72	80	88	80	96	104	96	80	88	88	88	96	96	96	88	88	80	80	88	80
56	64	64	64	56	56	56	56	56	64	56	64	64	64	64	72	64	64	72	80	80	72	80	80	88	80	72	72	72	64	72	80	88	88	80	80	80	88	80	88	88	96	96	80	88	88	88	88	88	80
56	56	56	64	64	56	56	56	56	64	64	64	56	56	64	64	64	64	64	72	64	64	64	72	88	96	88	72	72	64	72	80	96	88	88	88	88	88	88	88	88	80	80	88	88	96	96	88	80	88
64	56	56	64	56	64	64	56	56	64	56	64	56	64	64	64	72	64	64	64	64	72	72	72	88	88	88	72	72	80	72	80	80	80	88	88	88	88	96	88	80	80	88	88	88	88	88	88	88	88
64	64	56	56	64	56	64	64	64	56	64	64	56	56	56	64	64	72	72	56	64	64	64	64	88	88	72	72	80	72	80	80	88	88	80	80	72	80	80	80	88	80	88	88	80	88	88	88	88	80
56	64	64	64	64	64	64	64	64	64	64	56	64	56	64	64	72	72	64	64	64	64	72	64	72	72	72	80	72	72	72	88	80	88	80	72	72	72	80	88	80	80	80	80	80	80	80	88	80	80
64	56	64	56	56	64	64	64	64	56	64	56	56	56	64	64	64	72	64	64	64	72	56	64	72	72	72	72	72	80	72	88	80	80	80	80	64	80	80	80	80	80	80	80	88	88	72	72	80	72
56	56	56	56	64	64	56	56	64	56	56	64	64	64	64	64	72	64	64	64	72	64	72	64	72	72	72	72	72	72	80	80	88	88	88	88	80	88	88	88	88	88	88	88	88	88	72	80	80	88
64	64	56	56	56	64	64	64	56	56	56	64	64	64	64	64	72	64	64	64	64	72	72	72	72	72	72	72	80	88	72	80	80	88	88	88	88	88	88	80	88	80	80	88	80	88	88	88	88	88
64	56	56	64	56	56	64	64	64	56	64	64	56	64	56	72	64	72	72	72	64	64	72	80	72	72	80	80	88	80	88	80	80	88	88	88	80	80	88	88	96	80	80	72	80	80	88	80	80	88
56	64	56	64	64	64	64	56	64	56	64	64	56	56	56	64	64	72	72	72	72	72	80	72	64	72	80	72	88	88	88	88	88	88	80	80	72	80	80	88	88	80	80	72	80	80	72	80	88	88
56	56	64	56	56	56	56	56	64	56	64	56	64	64	64	64	72	72	80	80	72	72	72	64	72	72	72	72	72	80	88	96	96	88	80	80	88	80	88	88	80	88	80	88	88	88	80	72	80	88
64	64	56	64	64	56	64	56	64	64	56	56	64	56	64	56	64	72	80	80	72	72	80	80	72	72	72	72	80	80	88	88	96	88	80	88	96	88	96	88	96	88	96	96	96	88	88	88	80	88
56	56	64	56	64	56	56	64	56	56	64	56	56	56	64	64	64	64	80	72	64	72	80	80	80	80	80	80	80	80	80	88	88	96	88	96	96	104	88	88	88	96	96	96	96	96	96	88	80	80
56	64	56	64	56	64	64	64	64	64	64	64	64	56	56	64	64	64	64	72	72	72	80	88	88	80	80	80	88	80	80	80	80	88	80	88	88	96	88	88	96	104	96	104	96	96	96	88	80	88
56	64	56	56	64	64	56	56	56	56	64	64	64	64	64	64	64	56	64	72	72	72	80	80	80	72	72	88	88	88	72	80	80	80	80	88	88	88	80	80	96	104	96	96	96	88	88	80	72	80
64	56	56	64	56	56	56	64	56	56	56	56	56	56	64	64	64	56	56	72	80	80	80	80	72	80	80	80	80	88	88	80	80	88	96	96	96	88	88	88	96	104	88	96	96	88	88	80	80	80
64	56	56	64	56	64	64	64	56	64	64	56	64	64	56	64	64	56	64	64	80	80	80	72	72	72	72	72	80	96	88	88	88	88	96	104	112	96	96	88	88	88	88	88	96	88	80	72	88	80
56	56	56	64	64	64	56	64	56	56	56	64	56	56	64	64	64	64	56	64	72	72	72	80	72	72	72	80	80	80	88	96	88	88	96	96	104	96	88	80	88	80	72	80	80	80	80	80	80	80
56	64	64	56	56	56	56	64	56	64	64	56	56	56	64	72	72	64	72	72	64	72	88	88	80	80	80	80	72	80	88	88	96	96	80	96	104	96	80	80	80	80	80	80	88	80	72	72	80	80
56	64	56	64	56	64	56	56	56	56	56	56	56	56	72	72	72	72	80	72	72	64	80	88	88	80	72	72	80	80	80	80	88	88	80	88	104	96	96	88	80	80	72	88	88	80	72	80	80	80
56	56	64	64	64	56	56	56	56	64	64	64	56	56	64	72	72	72	72	64	64	72	72	80	80	80	72	72	80	80	80	80	80	80	80	88	88	96	96	88	80	72	72	88	88	88	72	80	80	80
56	56	64	64	64	64	56	64	56	64	56	64	56	64	64	64	64	56	64	64	72	64	72	80	80	72	72	80	88	88	88	80	80	80	88	88	88	88	96	104	88	80	88	88	88	88	80	80	88	88
56	56	56	56	64	64	64	64	56	56	64	56	56	64	64	56	64	56	72	72	72	72	72	72	80	80	80	80	88	88	96	88	88	88	88	80	80	80	80	96	88	80	80	80	88	88	88	88	96	96
56	56	64	64	64	56	64	56	64	64	64	56	64	56	64	56	56	72	72	80	80	80	80	72	72	80	80	80	80	88	88	88	88	80	80	80	80	80	88	88	80	80	80	80	80	96	88	88	96	96
56	64	56	64	56	56	56	56	64	64	56	56	56	56	56	72	72	72	72	72	80	72	72	72	72	72	80	88	80	80	80	80	88	88	80	80	80	80	80	72	72	80	72	72	80	88	96	88	88	96
56	56	56	56	56	56	64	64	56	64	64	64	56	64	64	64	64	72	72	80	80	72	72	72	72	80	72	88	80	80	72	80	88	88	80	80	80	80	72	72	80	72	88	80	80	88	88	88	80	96
56	56	56	56	56	56	56	64	56	64	64	56	64	56	64	56	64	72	80	72	72	64	64	72	88	80	80	80	80	72	80	80	88	80	88	80	80	80	80	72	72	80	88	88	80	80	88	80	88	88
64	64	56	56	64	64	56	56	56	56	56	56	56	56	56	56	64	72	72	72	64	64	64	64	80	88	88	80	72	80	80	88	80	80	80	88	80	88	88	72	64	72	88	96	96	88	88	88	80	88
56	64	64	56	64	64	64	56	56	64	56	56	56	64	64	64	64	72	64	72	72	64	56	64	80	80	80	80	80	80	80	80	80	80	88	80	88	88	88	80	72	72	80	88	96	96	80	96	88	96
56	64	64	56	64	56	64	64	56	56	64	56	56	64	56	64	72	72	56	64	56	64	64	64	72	80	88	88	80	80	72	80	80	88	72	80	80	80	80	80	72	72	72	80	96	88	80	88	88	88
56	56	56	64	64	64	56	56	56	64	64	56	64	64	64	72	72	72	56	64	64	64	64	72	72	72	80	80	80	72	72	80	88	88	80	72	72	80	88	88	88	80	80	80	88	80	80	80	80	88
64	56	56	56	64	64	64	56	64	56	56	56	56	56	72	72	80	72	64	56	64	80	72	72	72	72	72	80	80	72	80	80	80	88	88	80	72	80	88	88	88	80	80	80	80	80	80	72	72	80
56	56	56	64	56	56	64	56	64	64	56	64	64	64	64	72	72	64	64	64	64	80	72	80	80	80	80	80	80	80	72	80	80	88	80	80	80	88	88	88	80	80	80	80	80	80	80	72	72	72
64	64	56	56	56	56	64	64	64	56	56	56	56	64	56	56	64	64	56	56	56	64	72	72	72	80	80	80	72	80	80	88	88	80	72	72	88	96	88	80	72	72	88	88	80	80	80	80	72	64
64	64	64	56	64	56	64	56	64	56	64	56	56	56	56	56	56	64	64	56	56	64	72	72	72	80	72	72	64	80	88	96	88	80	72	72	88	96	88	80	80	88	80	96	88	88	80	88	80	80
64	64	56	56	56	56	56	56	64	56	56	64	56	64	64	64	64	64	64	72	64	64	64	64	72	72	72	64	72	88	80	88	96	80	80	80	96	88	88	80	80	80	88	88	88	80	88	88	88	80
56	56	56	64	56	56	56	56	64	56	64	56	64	56	64	64	64	64	72	64	64	64	64	72	80	72	72	72	80	72	72	80	88	80	80	88	88	80	88	80	88	80	80	88	88	88	80	88	88	80
64	64	56	64	56	64	64	64	56	56	56	56	56	56	64	72	64	64	64	64	64	64	64	72	72	64	72	80	88	80	80	80	72	80	80	80	88	96	96	80	80	88	88	88	88	80	80	88	88	80
64	64	64	56	56	64	56	56	64	56	64	56	64	56	64	72	72	64	64	56	64	72	80	72	72	72	80	80	80	88	80	80	80	80	88	88	88	88	96	88	80	80	88	88	88	80	80	80	80	80
56	64	64	56	56	56	64	56	64	64	64	56	64	56	64	80	64	64	72	64	72	72	72	72	72	64	72	80	88	80	88	80	72	72	88	88	80	80	80	88	88	80	72	80	80	80	72	80	72	72
56	56	64	56	56	56	56	64	56	64	56	64	56	64	64	72	72	72	72	64	64	72	72	64	72	64	64	72	72	80	80	80	72	72	80	88	88	80	80	88	88	72	80	72	80	80	72	72	72	80
56	64	64	64	56	64	64	56	56	64	56	64	64	56	64	56	72	80	80	72	64	64	64	64	64	72	64	72	72	80	80	80	80	72	72	80	88	88	88	88	88	80	80	80	88	80	88	88	80	88
64	64	56	64	56	56	56	64	56	64	56	56	64	64	64	56	64	72	88	72	64	64	64	64	72	72	64	72	80	88	80	80	80	72	72	80	80	88	88	88	88	88	88	88	88	88	80	80	88	88
56	64	64	56	64	56	64	64	64	56	56	56	56	64	56	64	56	64	64	56	64	56	64	64	72	64	72	72	80	80	72	80	80	80	72	64	80	72	88	80	88	88	96	96	88	88	80	88	80	88
56	56	64	64	56	56	56	64	56	56	56	64	64	64	56	64	64	56	64	56	64	56	64	72	72	72	72	72	80	88	80	80	80	72	72	72	72	80	64	72	80	88	104	88	88	72	80	80	88	80
64	56	56	64	64	56	56	56	64	56	56	64	64	64	64	64	56	56	64	64	64	64	64	72	80	72	72	80	80	80	72	72	80	80	72	80	80	64	64	72	80	96	88	88	88	72	72	72	88	88
64	64	64	56	56	56	64	64	56	56	56	56	64	64	64	72	64	64	72	80	72	72	72	72	72	80	64	72	80	88	72	72	72	80	88	88	88	80	80	88	96	96	88	88	80	88	80	72	80	96
64	64	64	64	56	56	56	56	56	64	64	64	64	64	64	64	64	72	72	80	72	64	72	80	80	72	64	64	80	72	72	72	72	72	88	96	96	80	96	88	104	88	88	80	80	80	88	80	88	88
56	64	56	56	64	56	56	64	56	56	64	56	56	64	64	64	64	64	64	80	72	72	80	80	80	72	72	72	80	72	64	64	72	80	88	96	104	88	88	88	96	96	88	88	72	88	88	88	80	88
56	56	56	56	56	64	64	64	56	56	56	64	56	64	56	64	64	64	72	64	72	80	80	72	72	72	72	72	80	72	72	64	72	72	88	96	88	88	88	88	88	96	96	88	80	80	88	88	80	88
56	64	64	64	56	56	56	56	56	64	64	56	56	56	64	64	72	72	72	72	64	64	72	64	72	72	72	72	72	72	72	72	72	80	88	80	80	80	72	80	96	96	96	88	80	80	80	88	80	80
56	64	56	64	64	56	56	64	56	64	56	56	64	64	64	56	56	56	80	72	64	56	64	64	64	72	72	72	64	72	80	80	72	72	80	80	80	80	88	80	88	88	88	80	80	80	72	72	72	80
64	56	56	64	56	64	64	56	56	56	64	64	56	64	56	48	48	56	72	64	56	48	64	64	64	64	64	72	72	72	80	80	80	72	72	72	80	80	72	80	88	96	80	72	72	80	72	80	80	72
64	64	56	56	56	56	56	56	56	56	56	64	56	64	48	48	48	56	64	72	64	64	64	64	56	64	72	72	72	72	72	80	80	72	72	80	88	88	88	88	88	88	88	80	80	88	80	80	80	80
64	56	56	64	64	64	64	64	64	56	56	56	56	64	56	48	56	48	56	64	64	72	64	72	64	72	80	80	80	80	80	80	88	88	80	88	80	80	88	96	96	96	88	88	96	96	88	88	88	80
56	56	56	56	64	56	56	56	56	64	56	64	56	56	56	56	48	64	56	72	72	72	72	80	72	80	80	72	80	80	88	80	88	88	88	88	88	88	80	88	88	96	88	88	96	88	96	88	88	80
56	56	56	56	64	64	64	64	56	64	64	64	64	64	56	56	56	56	64	64	64	72	72	72	72	72	72	80	72	80	80	80	88	88	88	88	96	96	80	80	96	88	88	88	88	88	88	88	96	88
64	56	56	56	56	56	56	56	64	64	64	56	56	56	64	56	72	80	64	48	48	56	56	64	56	64	64	72	80	80	80	80	80	88	80	88	88	88	80	88	88	88	80	80	80	88	80	88	80	80
64	64	56	56	64	56	64	56	64	56	56	64	56	56	64	56	72	72	64	48	48	56	56	56	48	56	72	88	80	80	80	80	88	88	80	88	80	72	80	80	88	80	80	72	72	80	80	72	80	88
56	64	56	56	56	64	56	56	64	64	56	64	56	56	64	56	64	56	56	48	48	56	56	64	56	56	64	80	80	80	80	72	88	88	88	80	80	64	72	88	80	72	72	64	64	64	80	80	80	80
56	56	64	64	56	64	56	64	64	56	64	56	56	64	64	64	56	48	48	56	64	72	64	72	72	64	64	72	72	72	72	80	80	80	88	80	72	72	80	80	80	72	80	72	64	64	80	88	88	88
56	64	64	56	64	56	64	56	64	64	56	56	64	56	72	72	72	64	56	64	64	72	72	80	80	72	72	72	72	72	80	80	88	80	72	72	80	80	80	80	80	80	80	80	72	64	80	88	88	88
64	64	64	64	64	64	64	56	64	64	56	56	64	64	64	64	64	64	48	56	56	64	64	72	72	72	72	72	72	64	72	80	88	80	80	80	72	80	72	80	72	80	96	88	80	72	72	80	80	80
56	56	64	56	56	64	56	56	56	64	64	64	64	56	56	56	64	56	48	48	48	56	56	72	72	72	80	72	72	64	64	72	80	72	72	80	88	80	72	72	80	80	88	80	80	72	80	72	72	80
64	64	56	64	64	64	56	56	64	64	56	56	56	64	56	56	56	56	56	56	56	56	64	72	72	72	64	72	72	72	80	80	80	80	72	80	88	80	72	80	80	88	96	88	72	72	80	72	72	72
56	56	56	56	64	56	56	56	56	64	56	64	56	56	56	64	72	64	56	56	64	72	72	72	72	64	72	64	72	72	80	80	88	80	72	80	80	72	72	80	88	88	96	96	88	72	80	80	72	72
64	56	56	56	56	64	64	64	56	64	56	64	56	56	56	72	72	72	72	64	72	72	80	80	80	72	72	72	72	72	80	80	88	88	80	80	72	72	80	88	96	96	88	88	88	88	88	80	72	80
64	56	64	64	64	64	56	56	56	56	64	64	56	56	56	72	72	72	64	64	64	64	64	72	72	72	64	72	80	88	80	80	72	80	80	80	72	72	80	88	88	88	88	88	88	88	88	80	88	80
56	56	56	56	56	56	56	64	56	64	56	64	56	56	64	72	72	72	56	56	64	56	64	64	72	72	72	80	72	72	72	72	72	88	80	88	80	72	80	80	88	80	80	80	88	80	80	80	80	72
56	56	64	56	64	64	64	56	64	56	64	56	56	56	64	64	64	56	64	56	56	56	56	56	72	64	64	64	72	72	72	72	80	80	88	88	88	80	80	88	80	80	80	72	80	80	72	80	80	72
56	56	64	64	56	56	64	56	56	64	64	64	56	56	64	64	64	64	64	64	56	56	64	64	64	72	72	72	72	72	80	80	88	88	88	80	80	80	80	88	80	80	80	80	80	80	80	72	80	80
56	56	56	64	56	64	64	56	64	64	64	64	64	56	64	56	56	56	64	64	56	64	64	64	64	72	80	72	64	72	72	72	80	88	80	72	72	80	80	80	80	88	88	80	80	88	80	80	80	80
56	56	56	56	64	56	56	64	56	56	64	64	56	64	64	64	64	64	56	56	56	64	72	72	64	72	72	72	80	80	72	72	80	88	80	72	80	80	80	88	72	80	88	80	80	88	88	88	80	88
64	56	56	64	64	56	56	64	64	56	64	64	56	64	64	56	56	56	48	56	56	56	56	64	64	64	72	72	80	80	72	72	72	72	72	72	72	80	80	80	80	80	80	80	80	88	88	80	80	80
56	56	56	56	64	56	64	56	56	56	64	64	56	64	64	56	56	56	56	56	56	56	56	56	64	64	64	80	80	80	80	80	72	72	72	72	72	88	88	88	80	88	72	72	80	88	88	80	80	80
56	56	64	64	64	64	64	56	64	56	64	56	56	56	56	56	48	56	64	64	64	64	64	64	64	72	72	72	72	72	80	80	80	80	80	80	80	88	88	88	88	80	80	80	80	96	88	72	80	80
56	56	64	64	56	64	56	56	56	64	64	64	64	64	64	64	56	64	64	64	64	56	64	56	72	72	72	80	64	72	80	80	88	80	80	80	72	72	80	88	88	80	80	80	88	88	88	72	80	80
64	64	56	56	56	56	64	56	64	64	64	64	56	56	64	64	64	64	64	64	56	56	56	56	56	72	80	72	72	72	72	80	72	80	80	80	80	72	88	88	88	80	72	72	72	88	72	88	80	80
64	56	56	56	56	56	56	64	64	56	56	64	64	64	64	64	64	64	72	64	64	64	56	64	72	72	72	88	80	80	72	80	72	72	88	88	80	88	88	96	88	80	72	80	72	80	80	88	88	80
64	64	64	64	64	56	64	56	56	56	56	56	56	64	64	72	64	64	72	72	80	64	56	56	64	64	72	72	72	64	72	72	80	80	88	88	88	80	88	88	80	72	80	72	80	80	80	80	80	80
64	56	56	64	56	56	64	64	64	56	56	56	64	64	64	64	56	56	64	80	72	64	56	56	64	56	64	72	72	64	64	64	80	72	88	88	88	80	88	80	80	72	80	80	80	72	80	80	72	72
56	56	56	56	56	64	64	64	64	64	56	56	56	64	64	64	64	56	56	56	64	64	64	64	56	64	56	64	64	72	72	80	72	72	72	80	88	88	80	80	80	80	80	72	72	72	72	72	72	80
64	56	56	64	64	64	56	64	56	56	56	56	64	64	64	64	56	56	56	56	48	56	64	64	64	56	56	64	64	64	72	80	72	72	80	72	80	80	72	72	80	88	80	80	80	72	72	72	80	72
64	64	64	56	56	64	64	64	64	56	56	64	56	64	64	64	64	64	64	56	40	48	48	64	56	48	48	64	72	64	64	72	64	72	64	80	80	72	72	72	72	80	88	80	88	80	72	64	72	72
56	56	56	64	64	56	64	56	64	64	64	56	56	56	64	64	56	72	64	56	48	48	56	64	56	64	56	64	64	72	64	72	64	72	80	80	72	72	72	72	72	80	80	80	88	80	80	80	80	72
56	56	56	64	64	64	56	56	56	64	64	56	56	64	64	56	72	72	72	64	64	56	56	56	56	56	56	72	80	72	72	72	80	72	88	80	72	72	72	80	80	80	80	80	80	80	80	72	80	80
64	64	64	64	56	56	64	56	64	64	56	64	64	64	64	72	72	72	56	64	64	72	64	64	56	56	64	72	80	80	80	80	80	80	80	88	80	72	72	80	88	80	80	72	72	64	72	80	88	80
64	56	56	56	56	56	56	56	56	64	64	56	64	56	56	64	72	64	56	56	72	64	72	64	64	56	72	80	88	88	80	88	80	72	72	88	88	80	72	80	80	72	80	80	72	72	80	80	80	88
56	64	64	64	64	56	56	64	56	56	64	56	64	64	56	56	56	64	64	56	64	72	72	72	72	64	72	80	80	80	72	72	72	80	80	80	88	88	72	72	80	80	80	80	72	80	72	88	88	88
56	64	64	64	56	56	56	56	64	56	56	56	64	56	56	48	56	64	64	64	64	64	72	80	72	80	72	72	72	72	64	72	80	80	80	72	88	80	80	80	80	80	80	88	80	80	80	88	88	80
64	64	64	56	56	64	56	64	64	56	64	56	64	64	64	56	64	64	64	64	56	64	72	80	72	72	72	64	64	64	64	72	80	80	80	80	80	88	80	80	80	88	80	72	80	88	80	88	88	88
64	56	64	56	64	56	64	64	56	64	56	56	56	56	64	64	64	64	64	64	72	72	64	64	64	72	72	72	80	72	80	72	72	72	72	72	80	80	80	80	80	80	80	72	72	88	88	88	88	96
56	56	64	56	56	56	64	64	56	56	56	64	56	56	56	56	56	56	64	64	64	64	64	64	64	72	80	80	80	80	88	80	72	64	72	80	72	72	72	88	88	88	80	80	72	88	96	88	88	80
64	64	56	56	56	64	64	64	56	56	64	56	56	64	64	56	48	48	56	64	72	72	64	64	64	72	80	80	64	72	80	88	72	64	72	80	80	72	80	88	88	80	80	72	72	72	88	88	80	80
56	64	56	64	56	56	56	64	64	56	56	64	56	56	56	56	56	56	56	64	64	72	64	64	56	72	72	64	72	72	72	80	80	72	72	72	80	80	80	88	80	80	72	72	72	72	80	80	72	64
64	56	56	64	64	64	64	64	56	64	56	64	64	56	56	56	56	56	56	56	64	64	56	64	64	72	64	72	80	72	64	72	80	72	80	72	80	80	80	80	80	64	80	64	72	64	72	80	80	80
64	64	56	56	64	56	64	56	64	56	64	56	64	64	56	56	64	56	56	64	64	56	64	64	64	72	80	72	72	80	72	72	72	72	72	80	88	72	80	80	80	72	80	80	72	64	64	64	80	72
64	56	64	64	56	64	64	56	56	64	56	56	56	64	56	56	64	56	64	64	64	56	56	72	72	80	80	72	72	72	72	72	64	64	80	80	88	72	80	80	80	72	80	80	80	64	72	64	72	80
64	56	64	64	56	56	56	64	56	56	56	64	56	56	64	56	64	64	64	64	64	56	56	64	72	80	80	80	72	80	80	72	72	72	80	80	80	72	80	80	80	72	80	88	80	80	80	80	80	88
56	56	56	56	56	56	64	64	64	64	64	56	56	56	64	56	64	64	64	64	56	56	56	64	64	72	72	72	72	80	72	72	64	72	80	88	80	88	88	80	80	80	80	88	88	88	80	88	80	88
64	64	56	56	64	56	64	56	64	64	64	64	64	64	64	64	64	64	64	64	56	56	56	64	64	72	64	64	72	72	72	72	64	72	80	80	80	88	88	88	88	80	80	80	80	88	88	80	88	88
64	64	56	56	56	56	64	64	56	56	56	56	64	56	64	56	56	48	56	56	64	64	64	64	64	64	64	64	64	64	72	72	72	72	80	88	88	88	80	72	72	88	72	80	72	72	72	80	88	88
56	56	56	56	64	56	56	64	56	56	56	56	64	64	56	64	64	56	56	64	64	56	64	56	64	64	72	64	64	64	64	72	80	80	88	88	88	96	88	80	88	80	80	72	72	72	72	80	80	80
56	56	56	56	56	64	56	56	56	56	56	56	56	64	64	64	64	56	56	56	56	56	56	56	72	72	64	64	80	80	80	80	72	80	80	80	88	96	88	80	88	88	80	80	80	80	80	80	80	80
64	64	64	56	64	56	64	64	56	64	64	56	56	56	56	64	56	56	56	56	56	56	64	64	64	72	72	64	72	80	80	80	80	72	72	72	80	80	80	72	72	80	88	80	80	72	80	80	80	80
56	56	64	56	64	64	56	64	64	64	56	56	56	64	64	64	64	56	56	56	64	64	64	64	72	72	72	72	72	72	80	80	72	72	64	72	72	80	72	80	80	80	88	80	80	72	80	72	80	80
64	64	64	56	56	56	64	56	64	64	56	64	64	56	64	72	72	56	64	56	64	72	72	64	64	64	72	72	80	80	72	72	80	72	80	80	72	80	72	88	80	80	80	80	80	80	80	80	80	80
64	56	56	64	56	64	56	64	56	64	56	64	56	56	64	72	72	64	56	64	64	72	64	64	64	64	72	64	64	80	72	64	80	72	72	80	88	88	88	88	88	80	88	80	88	88	80	80	88	80
64	56	56	56	56	64	56	56	64	56	64	64	56	64	64	72	80	64	56	64	64	64	72	64	64	72	64	64	64	72	72	80	80	72	72	88	88	88	88	88	88	80	80	80	88	88	88	88	88	80
56	56	56	64	56	64	56	64	64	64	64	64	56	64	64	72	80	72	64	56	56	64	64	64	72	64	72	64	64	72	80	88	88	72	72	88	80	80	88	80	80	80	80	80	88	88	88	88	80	72
64	64	56	56	56	64	64	64	64	64	56	56	56	64	64	64	72	64	64	56	56	56	56	72	72	80	64	64	72	80	88	88	80	80	72	80	80	80	72	72	72	72	72	64	72	80	88	80	80	80
56	64	56	56	64	64	64	56	56	64	56	56	64	56	56	48	56	56	56	56	56	56	64	64	80	80	64	64	72	72	80	88	88	80	80	80	72	72	64	64	72	72	72	72	72	80	80	72	72	88
64	56	56	64	64	64	64	64	64	56	64	64	64	64	48	48	40	64	56	56	56	56	56	56	64	72	56	64	64	72	72	80	72	72	80	96	72	72	56	72	72	72	72	72	72	80	72	72	72	80
56	56	56	64	56	56	56	56	64	64	64	56	56	64	56	56	56	64	64	56	48	56	56	56	64	56	64	56	64	64	64	64	80	72	72	96	160	64	72	72	72	80	72	72	72	80	80	80	80	80
56	64	64	64	56	56	64	56	64	56	56	64	56	56	56	56	56	64	64	56	56	56	56	56	64	64	64	56	64	64	72	64	80	72	72	64	80	80	72	72	80	88	80	80	80	80	88	80	88	80
56	56	64	56	56	64	56	64	56	64	56	64	56	56	64	64	48	56	64	64	56	48	56	56	64	72	72	64	64	72	80	80	80	80	72	72	80	80	80	80	80	88	88	88	80	80	80	88	88	80
56	56	64	56	64	64	56	56	64	64	64	56	56	64	64	64	64	56	56	56	56	56	64	64	64	72	72	72	72	72	80	72	72	72	72	80	80	80	88	72	88	88	88	80	88	88	80	80	80	88
64	56	64	56	64	64	64	56	64	64	56	56	64	56	64	64	72	56	56	56	56	64	64	64	72	64	56	64	64	80	72	64	64	72	80	80	80	80	72	80	80	96	88	88	80	88	80	80	80	80
56	56	64	56	64	64	56	56	56	56	56	56	64	56	64	56	56	72	56	56	56	56	56	64	56	56	56	56	56	72	64	72	64	72	72	72	80	80	72	72	72	80	88	80	88	88	80	80	80	80
64	56	64	56	56	56	64	56	64	56	56	56	56	64	56	56	56	48	56	56	56	56	56	56	64	64	64	56	56	64	72	72	80	80	72	80	88	80	80	64	64	64	88	88	88	88	80	80	80	80
56	56	64	64	56	56	64	56	56	56	56	56	56	64	56	56	56	56	48	48	48	56	56	64	64	72	72	72	72	72	80	80	80	80	80	80	88	88	80	72	64	72	80	88	88	88	80	72	72	72
56	56	56	64	56	64	64	64	56	56	56	56	64	64	56	56	64	56	48	48	48	56	64	64	64	72	72	72	80	72	72	64	80	80	80	80	80	72	80	88	72	72	80	80	80	80	80	72	72	80
56	56	56	56	64	56	64	64	64	56	56	64	56	56	56	48	56	56	56	64	56	56	64	64	72	64	56	72	64	88	72	72	80	80	80	72	80	72	80	80	80	80	88	80	80	80	72	72	80	80
56	64	64	56	64	64	64	56	64	56	64	56	56	64	56	56	56	56	64	72	72	72	72	72	80	64	64	56	72	72	80	80	80	72	72	80	80	72	72	88	88	88	88	80	80	80	80	80	72	88
56	64	64	64	56	64	56	56	56	56	64	56	56	64	64	56	56	64	72	72	72	64	64	64	64	64	56	56	72	80	80	80	80	72	64	72	80	80	72	80	80	80	88	80	80	72	80	80	88	88
64	56	56	64	56	64	56	64	56	56	64	56	64	56	56	56	56	56	64	64	64	64	64	56	56	56	56	64	64	72	72	72	72	64	64	72	72	72	72	72	80	72	88	80	80	80	80	80	88	88
64	56	56	64	56	56	56	56	64	56	56	56	56	56	56	56	56	64	56	64	64	72	56	48	56	64	64	64	64	72	72	64	80	72	80	72	72	64	64	72	80	80	72	80	80	80	80	80	80	88
56	56	56	64	56	64	56	64	56	64	56	56	56	64	56	64	64	72	64	64	72	64	64	56	56	64	64	72	72	80	80	72	72	88	80	72	72	64	72	72	88	80	80	80	80	80	80	72	72	72
64	64	64	56	56	64	64	64	56	56	56	64	64	56	64	64	64	64	64	64	72	72	64	64	72	64	72	72	80	80	72	72	72	80	80	72	64	72	72	80	80	80	80	80	80	88	88	88	80	80
64	56	56	56	56	64	56	64	56	56	56	56	56	64	64	64	64	72	56	56	72	80	72	72	72	64	72	72	80	80	72	64	72	72	64	64	80	80	80	80	88	80	80	80	88	88	88	80	80	80
56	64	56	56	56	64	56	56	56	56	56	64	56	64	64	64	64	64	56	56	72	80	88	72	64	64	64	72	72	72	72	72	80	72	64	72	80	80	88	80	80	80	80	80	88	88	80	80	80	88
56	64	56	56	64	64	56	56	56	56	64	56	56	64	64	64	72	64	64	56	72	80	80	80	80	64	64	64	72	72	64	72	88	80	80	80	88	88	88	88	88	88	80	80	80	80	72	80	72	80
64	64	56	64	56	64	64	56	56	56	64	56	64	64	56	64	64	64	56	64	72	72	72	72	72	64	72	72	64	56	64	72	80	80	88	80	80	88	88	88	80	88	88	80	80	72	72	80	80	80
64	56	56	56	56	56	64	56	64	56	56	56	64	64	56	64	56	64	64	64	64	64	64	72	72	72	72	80	80	80	64	72	88	88	80	80	72	80	80	80	80	80	80	80	80	72	80	80	88	80
64	56	64	64	56	56	56	56	64	56	64	56	56	64	64	56	64	64	56	56	64	64	56	64	64	64	80	88	80	80	72	80	80	88	88	88	80	80	72	72	72	80	80	80	88	80	72	88	88	88
64	56	56	64	64	64	64	56	56	56	64	56	56	56	64	64	64	64	56	48	48	64	64	64	64	64	72	80	80	80	72	80	80	88	80	88	96	88	80	80	88	80	72	80	72	80	80	80	80	88
56	64	64	64	64	56	64	56	64	64	56	56	64	56	56	56	56	64	56	56	64	56	64	72	72	56	64	72	72	72	72	80	72	80	80	88	88	96	88	88	88	88	80	80	80	72	80	72	72	72
56	64	64	56	64	64	56	64	56	56	56	56	64	64	56	56	56	56	56	64	64	56	64	80	64	56	64	64	72	80	80	72	80	72	80	88	80	80	80	88	80	88	80	80	72	72	72	80	80	80
64	64	64	64	56	64	56	56	56	64	64	64	64	56	64	56	64	72	64	64	64	64	64	72	64	64	64	64	72	72	72	72	72	80	72	80	80	72	80	72	80	80	80	80	80	80	80	80	88	80
64	56	64	56	56	64	56	64	64	64	64	64	56	56	64	72	72	72	72	64	64	72	64	64	56	64	64	64	72	72	72	72	64	80	72	72	80	88	72	80	80	72	80	88	88	88	80	88	88	88
56	64	64	56	64	64	56	56	56	56	64	64	64	64	64	64	72	72	72	64	72	64	64	56	56	64	64	72	64	72	88	72	72	72	80	80	88	88	80	80	80	72	80	80	80	80	88	80	88	88
56	64	56	56	64	64	56	64	56	64	56	56	56	56	64	72	64	64	64	64	72	72	64	64	64	72	72	72	72	72	80	72	72	72	80	88	80	80	72	80	80	72	72	88	88	80	72	88	88	80
64	64	64	56	64	56	64	56	56	56	56	56	56	64	64	56	56	64	64	72	72	64	72	72	72	64	72	80	80	80	80	72	80	80	88	80	88	72	80	80	72	72	88	80	80	88	80	80	80	72
56	56	56	56	64	64	64	56	64	56	64	64	64	56	56	56	48	56	56	72	72	64	64	64	72	64	72	80	80	80	72	72	80	88	88	80	72	80	80	80	80	80	80	80	80	80	80	80	72	64
64	56	56	64	64	64	64	64	56	64	64	56	56	56	56	56	48	48	64	64	64	72	72	72	72	72	72	80	88	80	72	80	88	88	88	88	72	64	72	80	80	80	80	80	80	88	80	72	64	72
56	56	64	64	64	64	56	64	56	64	64	56	64	64	56	48	48	48	56	56	56	64	64	56	72	72	80	80	72	80	80	80	88	88	88	80	72	72	80	88	88	88	80	80	88	88	88	80	72	80
64	64	64	64	56	56	56	56	56	56	64	64	56	64	56	56	48	48	48	56	56	56	56	64	64	80	80	80	72	80	72	88	88	88	80	80	80	72	72	80	88	80	88	80	88	88	88	80	80	88
56	64	64	56	56	56	56	56	56	56	64	64	56	64	56	64	56	56	48	64	64	64	64	64	72	72	80	80	72	72	72	80	80	80	72	80	80	72	72	72	80	88	88	80	80	88	96	88	80	80
56	64	64	56	56	56	56	56	56	64	56	56	64	56	56	56	56	48	56	64	64	64	72	64	64	64	64	72	64	64	72	80	72	80	64	72	80	72	72	80	72	80	88	80	80	80	88	80	64	64
64	64	64	56	64	56	64	64	64	64	64	56	56	56	56	56	56	56	56	64	72	64	64	64	64	64	64	64	72	72	64	72	80	72	72	64	72	72	80	80	80	80	88	80	72	80	88	88	72	64
64	56	64	56	64	56	56	64	64	64	56	56	64	56	56	56	56	56	56	64	64	72	64	64	64	72	80	72	72	72	64	72	80	80	72	72	80	72	88	88	96	88	88	80	72	80	88	88	80	80
56	56	64	64	64	64	64	56	56	64	64	56	64	64	64	64	64	64	56	56	64	64	64	64	64	64	72	72	72	72	72	80	72	80	80	80	72	80	88	96	88	88	80	72	72	72	80	80	80	80
56	64	64	64	64	64	64	56	56	64	64	64	56	64	56	64	64	56	56	64	64	64	56	64	64	64	72	80	72	72	72	80	72	72	80	80	88	80	88	80	88	72	72	64	72	80	80	80	80	72
64	56	56	56	64	64	56	56	56	56	56	56	56	56	64	64	64	64	56	64	64	64	56	64	64	56	64	72	80	64	72	64	72	80	80	80	88	88	80	88	80	72	72	72	80	72	80	64	72	80
56	56	64	64	64	64	64	56	64	64	56	56	56	56	64	64	64	64	72	72	64	56	56	56	64	64	64	72	64	64	64	72	80	80	80	88	88	96	80	80	80	80	80	80	80	72	72	64	72	72
64	64	64	56	56	56	64	64	56	56	56	64	56	56	56	64	64	72	80	64	56	64	56	56	64	64	64	64	64	56	64	72	72	80	80	80	88	88	88	88	96	88	88	88	80	80	64	72	64	72
64	56	64	56	64	56	56	56	56	64	64	64	64	64	56	56	72	80	80	72	56	56	56	64	56	64	64	64	64	64	80	80	80	64	72	80	80	80	80	80	96	96	88	88	88	80	72	80	72	80
64	64	56	64	64	64	64	64	56	64	56	56	64	56	56	64	72	72	72	56	56	64	72	64	64	64	72	64	72	64	72	80	80	80	80	80	80	64	80	88	88	88	80	80	80	80	80	80	88	80
56	56	56	64	64	64	56	56	56	56	56	56	56	56	64	64	72	64	56	56	56	56	64	64	64	64	72	72	72	72	80	72	80	80	88	88	80	72	80	88	88	80	72	72	80	80	88	80	80	80
56	56	64	56	64	56	64	64	64	64	64	56	56	56	56	64	64	56	56	64	64	64	64	64	64	64	64	64	80	80	72	80	80	88	88	88	80	72	80	88	88	80	72	72	80	88	96	80	72	72
64	56	64	64	56	56	56	56	64	64	64	56	64	64	56	64	64	64	64	72	64	56	64	80	72	64	64	64	72	80	72	80	80	80	80	88	72	80	88	80	80	80	80	80	80	88	88	80	56	72
56	64	64	56	64	64	64	56	64	64	64	64	64	64	64	64	64	64	72	72	72	64	72	72	80	72	72	72	64	72	72	80	72	80	88	80	80	72	80	80	80	80	80	88	80	80	80	72	72	80
56	56	64	56	64	56	64	56	64	56	56	64	64	56	64	64	64	64	72	72	80	72	80	72	64	72	80	80	72	72	72	80	72	72	80	80	80	80	80	88	80	80	80	80	72	72	72	72	72	80
56	56	64	64	64	56	64	64	56	64	64	64	56	56	64	56	64	72	72	80	72	72	72	64	64	72	88	88	72	72	80	88	80	72	72	72	72	80	80	80	80	80	72	72	72	72	64	72	80	88
56	56	56	64	64	64	56	56	56	56	56	56	56	64	56	64	64	72	80	72	72	72	64	64	64	72	72	72	80	80	88	80	88	80	72	72	72	80	88	88	80	72	72	80	80	80	72	72	80	88
56	64	56	56	64	64	64	56	56	64	64	56	64	56	64	64	64	64	80	64	64	56	72	72	72	64	64	80	80	88	88	88	80	80	80	80	80	88	96	88	88	72	72	88	96	96	80	80	80	88
64	64	56	64	56	64	64	56	64	64	56	64	56	56	64	64	64	64	72	80	72	64	72	72	72	72	80	72	80	80	80	80	72	80	80	88	88	88	96	80	80	80	80	88	96	96	96	88	80	88
56	56	56	64	64	56	56	64	64	56	64	64	56	56	56	56	56	64	64	64	80	72	80	72	80	80	72	72	80	80	80	72	80	80	88	80	80	88	80	72	72	72	88	112	104	96	88	88	72	80
64	64	56	56	56	56	56	64	56	56	64	64	64	56	64	56	56	56	56	64	72	80	80	72	72	72	72	72	72	80	80	72	80	80	80	80	88	80	80	72	80	80	104	112	120	96	88	80	72	80
64	56	64	64	64	56	56	56	56	56	56	64	64	56	56	56	48	56	56	64	72	72	64	72	64	72	72	72	80	80	88	80	88	88	80	80	80	80	88	72	72	72	96	104	96	88	88	80	80	72
64	64	56	64	56	56	56	56	64	64	64	64	64	56	56	56	64	56	48	56	64	64	56	64	56	64	72	72	72	88	80	88	88	88	88	80	80	80	88	80	80	80	80	80	80	88	80	88	72	80
64	64	64	56	64	64	64	56	64	56	56	64	56	64	56	64	64	72	64	64	56	64	64	64	64	64	72	64	72	80	80	80	88	80	88	88	104	96	88	88	80	80	80	80	72	80	80	80	80	72
64	56	56	56	64	56	56	56	56	56	56	64	56	64	56	64	72	72	72	64	64	64	64	64	80	64	64	64	64	72	88	80	80	80	72	88	112	104	88	80	88	80	80	72	80	88	80	80	72	72
64	56	64	56	64	56	64	56	64	56	56	64	56	64	64	72	64	64	64	56	64	72	72	64	72	72	72	64	72	72	80	88	88	80	80	96	112	104	80	72	88	88	88	88	80	88	80	72	72	64
56	56	64	64	56	56	56	56	64	56	64	56	64	64	72	72	64	64	64	64	64	80	72	64	64	64	72	72	72	72	80	88	88	80	72	80	88	88	80	72	80	80	80	80	88	88	80	80	64	80
64	56	64	64	56	56	56	64	56	64	56	56	64	64	64	64	72	64	64	64	72	72	80	72	80	64	72	80	80	72	72	88	80	80	80	80	80	88	80	80	80	80	80	80	80	80	80	88	88	80
64	56	64	56	64	56	56	64	56	64	64	64	56	64	56	56	64	64	64	56	72	72	72	80	72	64	64	80	80	80	72	64	64	72	64	72	80	80	88	72	72	72	80	80	88	80	88	88	80	80
64	56	64	56	64	56	64	64	64	56	56	64	56	56	56	64	64	64	56	64	56	72	64	64	72	64	56	72	72	64	72	72	64	64	64	64	72	80	72	64	72	72	72	88	80	80	80	72	72	80
56	64	64	64	64	64	56	56	56	56	56	56	64	56	64	56	64	56	56	56	64	56	64	64	64	64	64	72	72	72	72	80	80	72	72	72	72	64	64	64	72	80	72	72	80	80	80	72	72	80
56	64	56	64	56	56	56	56	56	64	64	64	64	56	64	64	64	56	64	56	56	56	64	72	80	80	72	72	72	80	80	80	88	88	72	72	80	72	72	80	72	80	80	72	64	80	80	80	80	80
56	56	56	64	56	64	64	64	56	64	56	64	56	64	64	64	72	64	56	56	64	72	72	72	72	72	72	72	80	88	88	88	88	80	80	80	80	80	88	88	88	88	80	80	80	72	72	88	88	88
64	56	64	56	56	56	64	56	56	56	64	64	56	56	64	72	72	72	64	56	64	64	64	64	72	72	64	64	80	80	80	88	88	80	72	72	88	88	88	88	96	88	80	88	80	88	88	96	96	80
64	64	64	64	56	64	56	64	56	56	64	64	64	56	64	64	80	72	72	64	64	64	64	72	80	72	64	64	72	88	80	88	80	88	72	80	80	88	88	80	80	80	88	80	88	88	88	88	96	88
64	56	64	56	56	64	64	64	64	56	64	64	56	64	64	56	72	72	64	64	56	64	72	80	72	72	80	72	64	80	80	80	80	80	80	80	88	88	88	80	88	96	88	88	88	96	88	88	88	80
56	64	56	64	64	64	56	56	64	56	56	64	64	64	56	64	64	72	72	64	72	72	72	72	72	72	72	64	72	80	80	80	80	80	88	88	96	88	88	88	88	88	80	80	80	88	88	88	80	88
64	56	56	56	64	64	64	56	56	64	56	64	64	64	64	56	72	64	64	64	72	72	64	64	72	64	64	64	72	88	80	80	80	80	80	96	96	96	88	80	88	88	80	88	80	88	96	96	96	80
64	64	56	64	56	64	64	64	56	56	64	64	56	64	64	64	64	64	72	64	72	72	56	64	64	64	64	72	72	88	96	80	88	88	88	80	96	88	88	88	88	88	88	80	88	96	88	96	88	96
64	64	64	64	56	64	56	56	56	56	64	64	64	64	64	72	72	64	64	72	72	72	72	80	72	64	72	72	80	88	88	80	88	88	88	80	88	88	96	88	96	88	88	88	88	88	88	96	96	96
56	56	56	64	56	56	64	56	64	64	64	56	56	56	64	72	72	72	64	64	64	72	72	72	72	72	64	64	72	80	72	72	80	88	96	88	88	80	88	80	80	80	88	88	96	96	80	80	88	88
64	64	56	56	64	56	56	64	64	64	56	56	56	56	56	64	64	56	64	56	64	64	72	72	72	64	64	56	64	80	72	72	72	80	80	80	72	80	72	72	88	80	88	96	96	88	88	72	72	88
56	56	64	64	56	56	64	56	64	64	64	56	56	64	64	64	56	56	56	56	56	64	56	64	72	72	64	72	72	88	80	80	80	88	80	80	80	80	72	80	80	80	88	96	104	96	88	80	72	72
64	64	56	64	56	64	64	64	64	64	56	64	64	56	64	64	56	56	56	64	56	56	64	64	80	72	72	64	80	80	80	80	80	80	80	88	88	96	88	88	88	88	96	88	104	96	96	72	80	80
56	64	64	56	64	56	56	56	64	56	56	64	56	56	56	56	64	56	56	56	56	56	64	64	72	72	64	64	80	80	72	72	72	80	80	80	88	88	80	88	80	88	88	88	96	88	88	80	80	80
64	64	56	56	56	64	64	56	56	56	56	56	56	56	48	48	64	64	64	64	56	56	64	72	64	64	64	64	72	80	72	72	72	80	80	88	88	88	88	88	88	88	80	88	72	80	80	80	88	88
64	64	56	56	64	56	56	56	56	64	64	56	56	56	48	56	56	64	64	56	56	56	56	56	56	64	64	72	80	72	72	72	72	80	80	88	96	96	80	80	80	88	72	72	72	72	72	80	88	80
64	56	56	56	56	56	64	56	64	56	64	64	56	56	56	56	56	56	48	56	48	56	64	64	56	56	64	72	72	72	64	72	72	72	72	80	88	88	80	80	80	80	72	64	64	72	72	64	80	72
56	56	56	64	64	56	56	56	56	56	56	64	56	64	64	64	64	64	56	48	56	64	64	64	64	64	72	72	72	72	72	72	72	72	64	72	72	80	80	80	80	72	72	72	80	80	72	72	80	80
56	56	56	56	56	64	64	64	64	56	56	56	64	64	56	64	56	56	56	48	56	56	72	64	64	64	64	72	80	80	72	80	72	64	64	64	72	80	80	88	80	80	80	80	80	88	80	80	96	96
56	56	56	64	56	64	56	64	64	64	56	56	56	56	64	72	72	72	72	64	72	72	64	72	72	64	64	72	72	88	88	88	96	80	88	80	72	72	88	88	88	80	88	88	88	88	80	88	88	96
56	56	56	56	64	64	64	64	56	56	64	56	64	64	64	72	72	64	72	72	72	64	64	72	72	72	64	72	80	88	88	88	88	80	80	72	64	80	96	96	88	88	80	80	72	80	80	88	96	96
56	56	64	56	56	56	64	64	56	64	64	56	56	56	64	64	64	72	64	72	56	64	56	64	72	72	64	80	80	80	80	80	80	72	80	80	72	72	88	96	88	80	80	80	72	72	80	80	88	88
56	56	64	64	56	56	64	64	56	64	64	64	64	56	56	48	48	56	56	64	64	56	56	64	64	64	64	72	80	80	72	80	72	64	72	72	88	80	88	96	88	88	88	80	80	64	64	72	72	80
56	56	56	64	64	64	64	56	56	64	56	64	56	56	56	64	56	56	64	64	56	64	56	56	64	56	72	80	80	72	80	72	80	72	72	80	80	80	88	88	80	88	88	80	80	80	72	72	80	88
56	64	64	56	64	56	64	64	64	56	64	56	56	64	64	64	56	56	64	72	64	64	64	64	64	64	64	72	72	72	80	72	64	64	72	80	80	72	72	72	80	88	80	80	80	80	80	72	72	80
64	64	64	56	64	56	56	56	56	64	64	56	56	56	64	64	56	64	64	72	72	72	64	64	80	72	64	64	72	80	72	80	72	72	72	80	80	72	72	72	72	80	80	80	72	72	72	80	80	80
56	56	56	56	56	64	56	64	56	64	64	56	56	64	56	56	64	56	64	72	80	80	72	64	64	72	64	72	72	72	72	80	80	80	80	88	80	80	80	72	80	80	88	80	72	72	72	80	80	96
64	56	64	56	64	56	56	64	64	56	56	64	64	56	56	64	64	64	64	72	80	80	72	72	72	64	64	72	72	72	64	72	80	80	80	72	72	72	72	80	88	88	80	72	72	64	72	80	88	88
64	56	56	56	64	64	56	64	64	64	64	64	56	64	64	64	64	64	64	72	72	72	72	80	72	64	56	56	64	64	64	80	72	80	72	72	64	64	64	80	88	88	80	72	72	72	72	72	72	88
56	64	64	56	64	64	56	56	56	64	56	56	64	56	64	64	56	64	64	64	56	64	64	64	64	64	56	64	64	64	64	72	80	72	72	72	72	64	64	72	80	88	80	72	72	72	72	72	72	72
64	64	64	56	64	56	56	56	56	56	56	64	56	64	64	64	64	56	56	56	48	56	56	64	64	64	56	64	72	64	72	72	80	88	80	80	80	88	80	72	72	72	88	80	80	72	80	88	80	72
64	56	56	64	56	64	56	56	56	56	64	64	64	64	64	56	64	56	56	56	56	56	56	72	72	72	64	72	72	72	80	80	80	80	72	80	88	88	88	80	64	64	80	80	80	80	88	88	88	80
56	64	64	56	64	56	56	64	56	56	56	64	64	56	56	56	64	80	72	56	64	56	72	72	72	64	64	72	72	88	88	88	88	72	72	80	80	88	88	80	64	72	88	88	88	88	88	80	80	80
64	56	56	56	56	56	56	64	64	56	56	64	56	56	56	64	72	80	72	64	64	64	72	72	72	72	72	64	72	88	96	88	80	72	72	72	72	72	72	64	64	72	80	80	80	80	80	72	80	88
64	56	56	64	56	64	56	56	56	56	64	56	64	56	64	56	64	64	64	72	72	72	80	72	72	72	64	72	72	88	88	88	72	88	80	72	72	72	72	64	64	72	80	64	64	80	80	80	80	88
56	64	56	64	56	56	56	64	64	56	64	64	56	56	56	64	64	64	64	64	64	72	72	72	72	64	64	72	72	72	80	72	80	80	88	72	72	64	72	72	72	80	64	64	72	80	80	88	80	88
56	64	64	56	56	64	56	64	64	64	56	56	56	64	56	56	56	64	64	56	56	64	64	64	72	64	64	72	80	72	80	72	80	88	80	80	72	72	72	72	80	88	72	72	80	88	88	80	88	88
56	56	56	64	56	56	64	56	56	56	64	64	56	56	56	64	64	72	64	64	56	56	56	64	64	72	72	72	72	80	72	80	80	80	72	72	72	64	80	80	72	80	80	80	80	88	88	88	88	88
64	64	64	64	56	64	64	64	56	56	56	64	64	64	56	64	72	80	64	64	64	56	64	64	72	56	72	64	72	72	80	88	80	80	88	88	72	72	80	80	80	80	80	80	80	88	96	88	88	88
64	64	56	64	56	56	64	56	56	64	64	64	56	56	56	72	64	72	64	72	64	64	64	64	64	56	56	56	64	64	80	80	80	88	88	88	88	80	80	80	88	80	80	72	72	80	88	88	80	80
64	64	64	64	56	64	64	64	56	64	56	56	56	64	64	56	64	72	64	64	72	72	64	64	64	64	56	64	56	64	72	72	80	80	80	88	80	88	88	80	88	88	88	80	80	80	80	88	72	88
64	56	64	56	64	64	64	64	64	56	64	64	64	56	64	64	64	64	72	64	64	72	64	64	72	72	80	64	56	56	64	80	80	80	80	72	72	88	88	96	88	88	88	80	80	80	72	80	80	80
64	64	56	64	64	56	56	56	56	64	56	64	56	56	64	64	64	64	64	64	64	64	64	64	72	72	80	64	56	56	64	80	80	72	72	64	80	88	96	88	80	80	88	80	80	80	72	80	80	72
64	56	64	56	56	64	56	64	56	56	64	64	56	64	64	64	64	72	72	64	72	72	64	64	72	64	72	72	64	64	72	80	80	80	64	64	88	88	96	88	80	72	80	80	80	80	80	80	72	72
56	56	56	64	64	64	64	64	56	64	64	56	56	64	64	64	56	56	64	72	64	64	64	64	64	64	72	72	72	72	72	80	80	80	72	72	88	96	96	88	80	80	80	80	88	88	80	80	80	80
64	64	56	64	64	64	64	64	56	64	64	56	56	64	64	48	56	56	56	56	56	64	64	64	72	72	64	72	64	64	72	80	88	80	80	88	96	88	88	80	88	80	80	80	80	80	88	80	80	80
64	56	64	56	64	56	56	56	56	56	64	56	64	56	56	64	56	56	56	56	56	64	72	72	64	64	72	72	64	64	64	72	72	72	88	88	88	88	88	80	80	80	72	72	72	80	88	80	80	72
64	64	56	56	56	56	56	64	64	64	56	56	56	64	56	64	64	56	56	64	48	64	72	72	64	56	56	64	64	64	64	64	64	64	80	88	88	88	80	80	88	80	72	72	72	72	80	80	72	72
56	64	56	64	64	64	56	56	64	56	56	56	64	56	64	56	64	72	72	56	56	56	64	64	56	56	56	64	72	72	64	64	64	64	72	80	88	80	80	80	72	72	72	80	80	80	80	80	80	72
56	56	64	64	64	64	56	56	56	64	56	64	64	64	56	56	64	72	72	64	64	64	64	64	64	72	72	64	72	72	72	64	72	72	72	72	80	80	80	80	80	72	80	88	80	80	80	80	72	80
64	64	64	56	56	64	64	56	64	64	64	64	56	64	56	48	56	64	80	72	72	64	64	64	72	72	64	64	72	80	88	72	72	72	80	72	64	72	72	80	80	72	80	80	80	80	80	80	72	80
64	64	64	56	56	64	64	56	56	56	64	56	64	64	56	48	48	64	72	64	64	64	64	64	64	64	64	72	72	80	88	80	80	72	72	64	64	72	72	80	80	80	80	80	80	88	80	88	80	72
64	56	56	56	64	56	64	56	64	56	64	56	56	56	56	56	64	64	64	64	64	64	64	64	64	64	64	72	64	72	72	72	80	64	64	72	80	72	72	80	80	80	88	88	88	88	88	88	80	72
56	64	56	64	56	64	64	56	56	56	56	64	64	64	56	64	72	56	64	56	56	56	64	64	64	64	72	80	72	64	64	72	80	72	64	80	88	80	88	80	80	88	80	80	80	80	80	88	80	80
56	64	64	64	56	64	56	56	56	56	56	64	64	56	64	72	56	56	56	56	56	56	64	64	64	56	64	64	72	64	64	72	80	72	72	72	80	80	80	80	80	88	80	72	72	72	80	72	72	72
56	64	56	56	56	64	56	56	56	56	56	64	56	64	56	64	64	56	56	56	56	56	56	64	64	64	56	64	72	80	72	72	80	72	72	72	72	80	72	80	80	80	72	72	72	72	72	72	64	72
64	56	56	64	56	64	56	64	64	64	56	64	56	56	56	64	64	56	56	64	72	72	72	72	72	64	56	56	72	72	64	64	72	72	72	80	72	80	72	72	72	80	72	72	72	80	72	72	72	80
64	64	56	56	56	56	56	56	64	64	56	56	64	64	64	64	72	64	56	72	72	80	80	80	80	80	72	64	64	64	64	72	80	80	88	88	80	80	80	72	80	80	88	80	80	72	80	88	88	96
56	56	64	64	56	64	56	64	56	64	64	64	56	64	64	64	72	64	64	56	56	72	80	80	72	80	80	80	64	64	64	80	88	88	88	96	88	80	80	80	80	80	88	88	88	72	80	80	88	88
64	56	64	64	64	64	64	56	56	64	64	56	56	64	56	64	72	72	64	56	56	56	64	72	72	72	72	80	64	64	64	72	80	88	88	88	80	80	80	80	80	88	88	88	80	80	80	80	80	88
64	56	56	56	64	64	56	56	56	64	64	64	56	64	64	64	72	72	64	64	56	48	64	64	64	72	80	72	72	72	64	64	80	72	80	80	80	80	80	88	88	96	88	80	80	72	72	80	80	72
56	64	64	56	56	64	64	56	56	64	64	56	56	56	64	56	64	72	56	64	56	56	56	64	64	64	72	72	72	72	72	64	64	72	72	80	80	80	72	80	96	88	80	80	72	72	72	72	80	80
56	56	64	56	64	64	56	64	64	64	56	56	64	56	56	56	64	56	64	56	64	64	56	64	56	64	72	72	72	64	72	72	72	64	72	80	80	72	80	80	88	80	72	72	80	80	72	80	80	72
64	56	56	64	56	56	56	56	64	64	56	56	56	56	64	72	80	72	64	64	64	72	64	56	64	56	64	72	72	72	72	72	64	72	64	80	80	72	72	80	80	72	72	72	72	72	80	72	72	80
56	64	64	64	56	64	64	64	56	56	56	64	56	56	56	72	88	88	72	64	64	64	56	64	56	64	56	64	64	64	64	72	72	64	72	72	80	72	64	72	72	80	80	80	80	80	80	80	72	72
56	56	64	56	56	56	64	64	56	56	64	64	56	64	56	64	72	80	72	64	64	64	64	64	56	64	64	64	72	72	64	72	72	64	64	64	72	72	80	72	80	88	80	72	80	88	80	88	72	80
56	64	64	64	56	64	56	64	64	56	56	56	64	56	56	56	64	72	72	64	56	64	64	64	56	56	64	80	80	80	72	72	72	72	72	64	72	80	80	80	88	88	88	80	80	80	80	80	88	88
56	64	56	64	56	64	56	56	56	64	64	56	56	56	56	56	56	56	56	56	56	56	64	72	64	56	64	72	72	72	72	72	72	80	72	72	80	80	80	80	80	96	88	88	80	80	80	80	88	80
64	56	56	64	56	56	56	64	64	56	56	56	56	56	56	56	56	40	48	56	64	72	64	72	64	56	56	56	64	64	72	72	72	72	72	72	72	72	72	80	80	80	80	80	88	80	72	80	80	80
56	56	64	56	56	56	64	64	56	64	56	64	56	56	56	56	48	48	56	64	72	64	64	72	72	64	64	56	64	64	64	72	80	80	80	72	72	64	72	72	80	80	88	88	80	80	80	72	72	72
64	56	56	56	56	64	64	56	56	64	64	56	64	64	56	48	48	56	64	64	64	72	56	64	64	64	64	56	64	64	64	64	80	80	80	64	64	72	72	72	80	80	80	88	80	72	72	72	72	80
56	56	64	56	64	56	64	64	64	56	64	56	56	56	64	48	56	56	56	56	56	48	64	64	64	72	64	72	64	72	72	80	80	88	80	72	80	72	72	72	72	72	80	80	80	72	72	72	80	88
64	64	56	64	56	56	56	64	56	56	56	56	64	64	56	64	56	56	56	56	64	56	64	64	64	64	64	72	64	72	80	88	80	80	88	72	80	88	80	80	80	72	80	80	72	72	80	80	88	88
56	64	64	64	56	56	56	56	64	56	56	56	56	64	56	48	56	56	56	64	56	64	64	64	56	56	64	72	64	72	72	80	80	80	80	80	80	80	88	80	80	80	72	72	72	72	72	80	72	80
56	64	56	64	64	56	64	64	56	56	56	64	56	56	56	56	56	64	64	64	64	56	56	56	56	64	64	64	64	64	72	72	72	80	80	80	80	80	80	80	72	72	72	80	80	72	72	72	72	72
56	56	64	56	64	56	56	56	56	56	56	56	64	56	64	56	56	56	64	64	64	56	56	56	64	72	72	72	72	72	72	72	72	72	80	80	72	72	72	72	80	72	72	80	88	88	80	80	64	72
56	64	56	64	56	64	64	56	64	64	64	56	56	64	64	56	56	56	48	64	64	64	56	64	64	64	80	72	72	64	72	72	72	80	72	72	64	64	72	72	72	80	80	88	80	80	80	80	80	80
56	64	56	64	56	64	64	56	64	64	56	56	64	64	64	64	56	56	56	56	64	64	64	72	72	72	72	80	72	64	64	72	72	72	80	64	72	72	64	72	80	80	80	80	80	80	72	88	80	80
56	56	64	64	64	56	56	64	56	56	64	56	64	64	64	72	72	64	56	56	64	72	80	80	72	64	64	72	64	64	80	72	80	80	80	72	72	72	80	80	80	80	80	80	80	80	80	72	80	88
56	64	64	64	56	56	56	64	64	64	56	56	64	56	64	64	56	64	56	56	64	64	80	80	72	64	56	72	80	80	80	72	72	72	80	80	88	88	88	80	80	80	80	80	80	80	72	72	72	80
64	64	56	56	56	64	64	64	56	56	56	64	56	56	56	64	56	56	56	48	64	72	80	80	80	64	64	64	80	88	80	72	64	64	80	72	80	88	88	72	72	64	72	80	80	72	64	80	72	72
64	56	64	56	56	56	64	64	56	64	56	56	56	64	56	64	56	56	64	64	64	64	72	88	88	64	72	64	72	80	80	80	72	64	72	64	72	80	72	80	72	64	72	72	72	64	72	80	72	72
56	56	64	56	56	64	64	64	64	64	64	64	56	64	56	64	72	64	56	64	56	56	72	80	88	72	64	56	64	64	80	80	80	80	64	64	72	72	72	80	72	80	80	72	72	80	72	88	80	80
56	64	56	64	64	64	64	56	64	64	56	64	64	56	56	64	56	72	64	64	56	56	56	64	80	64	72	64	64	64	64	72	72	80	72	72	72	72	64	72	88	80	72	64	64	72	88	80	72	72
64	56	56	64	56	64	56	56	64	56	64	56	56	56	64	64	56	56	64	72	56	56	56	56	64	64	64	64	64	64	64	64	64	64	72	64	72	72	72	72	80	80	72	64	72	64	72	72	64	64
64	64	56	56	56	56	56	56	64	64	64	64	56	56	64	56	48	56	64	64	64	64	64	64	72	64	72	72	72	72	64	64	64	72	64	64	72	80	80	80	88	80	80	72	72	72	80	72	72	64
64	56	56	64	64	64	56	56	56	56	64	56	56	56	64	56	56	56	56	56	64	56	64	56	64	64	72	72	72	80	64	64	64	72	72	64	72	80	80	80	80	88	80	80	80	80	88	80	72	80
64	64	56	64	64	56	56	56	56	56	64	64	56	56	64	56	56	48	56	48	48	64	56	56	56	64	64	64	72	72	72	64	72	80	72	64	64	80	80	80	88	88	80	64	64	80	88	80	80	80
64	56	64	64	64	64	56	64	64	64	56	56	64	64	64	56	56	64	56	56	56	56	64	56	56	56	72	64	72	72	72	72	80	72	80	72	72	72	80	88	88	80	72	72	64	72	88	80	80	80
64	56	64	64	64	64	56	64	64	64	64	56	56	64	56	56	64	64	64	48	56	64	64	64	64	64	72	64	56	56	64	64	80	80	80	80	72	72	80	88	80	80	72	72	64	72	80	88	80	72
56	64	64	64	64	56	64	56	56	64	56	56	56	64	56	56	64	56	48	56	64	72	72	64	64	72	64	64	64	64	72	64	72	80	80	80	80	80	88	96	88	80	72	64	64	72	72	80	72	72
56	64	64	64	56	64	64	64	56	56	56	64	64	64	56	64	64	48	48	48	64	64	64	72	64	64	64	56	56	64	72	72	64	72	72	72	80	80	80	88	80	72	64	64	64	72	80	88	72	72
64	56	64	56	56	64	64	56	64	64	64	64	56	64	64	64	56	56	56	56	56	64	64	56	64	64	64	56	64	64	64	72	64	72	72	80	80	80	72	80	80	64	72	64	72	80	80	80	80	80
64	56	64	56	56	64	56	56	64	56	56	56	64	64	56	64	56	56	48	64	56	56	56	56	56	56	64	56	56	56	64	72	72	72	72	72	80	80	80	80	80	80	72	64	72	80	88	80	72	80
56	64	64	56	56	64	56	56	64	56	64	56	64	64	56	56	56	56	64	56	64	56	64	56	64	72	72	64	56	64	64	80	72	80	80	80	72	80	88	80	72	80	80	72	72	72	80	80	80	80
56	56	56	56	56	56	64	56	64	56	64	64	56	56	64	56	56	56	56	56	64	64	64	64	56	64	72	64	64	72	72	72	80	88	88	72	80	88	80	80	80	80	80	88	80	80	72	80	72	72
64	56	64	56	56	56	56	64	56	56	56	56	64	64	64	56	56	56	64	64	72	64	64	64	72	80	72	64	72	80	80	64	80	80	80	80	80	80	80	80	72	64	80	80	80	80	80	80	72	64
56	64	56	64	56	56	64	56	56	56	56	64	64	64	64	56	56	64	56	56	64	56	56	56	80	72	88	64	72	72	72	72	72	72	72	72	72	72	72	64	72	72	72	80	80	80	72	64	64	64
64	56	56	56	56	56	56	64	64	64	64	56	56	64	56	64	64	64	64	56	56	64	64	64	72	88	64	64	64	72	72	64	64	64	72	72	64	80	56	56	64	72	72	72	80	72	72	56	64	64
56	56	56	56	64	64	56	64	64	64	56	64	64	64	56	56	48	56	56	56	64	56	56	64	64	72	64	64	64	72	72	56	64	64	72	64	72	80	64	64	72	72	72	72	80	64	56	64	64	72
64	64	56	64	64	64	64	56	64	56	56	64	56	56	56	48	48	56	56	56	64	56	56	64	72	64	72	72	72	64	64	64	64	64	72	64	64	80	80	72	64	72	80	72	80	72	64	64	72	72
64	56	56	56	64	56	56	56	56	64	56	56	64	56	56	48	48	56	56	48	48	56	56	64	64	72	64	64	64	64	64	64	64	64	72	64	56	72	80	72	64	64	72	88	80	72	64	64	72	72
64	64	64	56	64	64	64	64	56	64	64	64	56	56	64	56	64	64	56	56	64	64	56	56	64	72	72	64	72	64	64	64	72	64	72	72	72	80	80	72	72	72	72	80	80	72	80	64	72	72
64	56	64	64	56	64	56	56	56	56	56	56	56	56	64	64	64	64	72	72	72	56	56	56	72	64	72	80	80	72	80	72	72	72	72	72	80	80	80	80	80	72	72	72	72	72	72	72	72	72
56	56	64	64	56	64	56	64	64	56	64	64	64	56	56	64	56	56	72	72	72	64	56	64	64	72	72	72	80	80	64	64	72	72	72	72	72	64	72	72	80	72	72	72	64	64	72	64	72	72
56	56	64	64	56	56	64	64	64	56	64	64	64	56	56	64	56	64	56	72	80	72	64	56	56	64	64	64	64	64	64	64	72	80	72	72	64	64	72	64	64	72	72	80	72	72	72	56	56	64
56	64	56	56	56	64	56	64	56	64	56	56	56	56	64	56	56	64	64	72	72	64	56	56	64	56	64	64	64	72	72	64	72	72	72	72	72	72	64	64	64	64	80	88	80	80	72	80	72	72
64	64	64	56	64	64	64	64	56	64	56	56	64	64	56	56	56	56	56	64	72	64	56	64	56	64	64	64	72	72	72	72	72	56	64	64	64	72	72	64	64	80	80	80	72	80	80	88	88	72
64	56	56	64	56	64	56	64	56	64	64	64	56	64	48	56	48	56	56	64	64	56	56	56	56	64	56	56	64	80	80	72	64	64	56	64	64	72	64	80	72	72	72	72	72	64	72	80	80	80
56	56	56	56	56	56	56	56	64	64	56	56	56	64	56	48	56	56	56	64	64	64	48	56	56	56	56	48	64	64	64	72	72	72	64	64	72	80	72	64	72	72	64	64	64	56	64	72	72	72
64	56	64	64	56	56	56	56	56	64	64	56	64	64	64	56	48	56	56	56	72	64	56	56	64	64	64	64	64	72	64	64	72	72	64	64	72	72	80	64	64	72	72	64	64	64	64	64	80	80
56	64	64	64	56	64	64	56	64	56	64	56	56	56	64	64	56	48	48	64	64	64	64	64	64	64	72	64	64	64	64	72	64	56	64	72	72	64	64	64	64	72	72	72	72	80	72	72	72	80
56	64	56	64	56	56	64	56	64	64	56	56	56	64	64	64	56	48	64	64	64	64	64	64	64	72	72	72	72	64	64	64	64	64	64	72	64	56	72	64	64	64	72	80	80	88	80	72	80	80
56	56	56	56	64	56	64	56	64	64	56	56	64	56	64	56	56	64	64	80	64	56	56	56	48	56	72	64	64	56	56	72	72	64	72	64	64	64	72	72	80	80	72	80	72	72	80	72	72	64
64	56	64	64	64	64	56	56	56	56	64	64	64	64	64	64	56	56	64	64	56	48	48	48	48	56	56	56	56	56	64	64	64	64	56	64	64	72	72	72	80	72	80	80	72	72	72	64	64	64
64	56	56	64	56	64	56	64	56	56	56	64	56	64	64	64	56	64	56	56	56	56	56	48	48	56	48	56	56	56	56	56	64	64	64	64	80	80	72	80	80	80	80	72	64	64	56	56	56	64
56	64	56	56	64	56	56	64	64	56	56	56	64	56	56	56	56	56	56	56	56	56	48	48	48	48	48	56	56	64	64	56	64	64	72	72	80	80	72	72	72	72	72	72	72	56	64	64	56	64
56	64	56	64	64	64	64	64	64	56	64	56	56	56	56	56	48	48	48	56	64	56	56	56	64	64	56	56	64	64	56	56	64	72	64	64	80	72	72	72	80	72	80	72	64	64	72	64	72	64
56	56	64	64	64	64	56	56	64	56	64	64	64	56	56	56	48	56	64	56	56	56	56	64	72	72	64	56	64	72	64	64	64	72	64	72	72	72	64	64	72	72	72	64	56	64	72	72	72	72
56	56	56	64	64	56	56	56	64	56	64	56	64	56	64	56	56	64	64	56	64	56	56	56	72	72	64	56	64	56	64	64	72	64	64	72	80	80	80	64	80	72	72	64	56	72	72	72	72	80
56	56	56	64	56	56	64	64	56	56	56	64	64	64	64	56	56	64	64	56	56	56	64	72	72	72	56	56	64	64	64	72	80	64	72	80	80	72	80	72	80	72	80	72	72	64	64	72	80	80
64	64	64	64	56	64	56	56	64	56	56	64	64	64	64	64	64	56	56	64	64	56	64	64	72	56	56	56	56	64	72	64	72	72	64	72	72	80	72	80	88	80	72	64	72	72	72	72	72	80
56	64	64	64	56	64	56	56	56	56	64	56	56	64	64	64	64	56	56	56	64	56	56	56	56	64	56	56	64	64	64	72	80	64	56	64	64	64	72	72	72	72	72	64	56	64	64	72	72	72
56	64	56	56	56	64	56	64	64	64	56	56	64	64	64	64	64	56	56	64	56	56	48	48	48	48	56	56	56	64	72	80	72	64	64	64	56	64	72	72	72	72	64	64	64	64	80	88	88	88
64	64	56	64	56	56	64	64	56	56	56	56	64	64	56	56	56	48	64	64	56	56	56	48	56	56	64	64	64	64	72	80	72	72	72	72	72	72	80	80	64	72	72	56	64	80	72	72	80	80
64	56	64	56	56	56	64	64	64	56	56	64	56	56	56	56	56	56	48	48	56	56	48	56	64	64	64	64	56	64	64	56	64	72	80	72	72	80	80	80	72	72	64	72	64	72	72	72	64	72
56	56	64	56	56	56	56	64	64	56	56	64	64	56	56	48	48	48	40	48	48	48	56	48	64	64	64	64	64	64	56	64	64	64	72	80	80	80	80	80	72	72	72	72	64	72	72	72	64	64
56	56	56	64	64	64	56	64	64	64	56	56	56	64	56	48	48	56	48	48	48	48	56	56	56	56	64	56	56	64	64	72	72	72	72	72	72	80	72	72	80	80	80	72	72	72	80	72	64	64
64	64	56	64	56	56	56	56	56	56	56	56	56	64	48	48	48	64	56	56	56	56	64	56	48	48	64	64	56	64	64	72	72	72	80	80	72	72	80	80	80	88	80	72	80	80	80	80	80	72
56	64	56	64	64	56	56	64	56	64	64	64	56	56	56	56	56	56	64	64	72	64	64	56	48	48	56	64	64	72	64	64	72	72	80	72	80	80	88	72	72	72	72	80	72	80	80	80	80	72
64	56	56	64	56	64	64	56	56	64	64	64	56	56	64	56	56	56	56	72	64	72	56	56	56	56	56	64	64	72	64	64	72	72	72	72	72	80	80	80	72	72	72	72	80	72	80	80	80	80
56	56	64	56	56	56	64	64	56	56	64	56	56	64	56	56	56	56	56	64	64	64	64	56	56	64	64	64	64	64	64	72	72	64	72	80	80	64	80	80	72	72	72	72	72	72	72	80	80	72
56	56	64	56	56	64	56	64	56	64	56	64	56	64	56	48	48	56	56	56	64	56	56	56	56	64	64	64	56	64	64	72	64	64	72	88	80	80	80	80	72	72	72	72	72	72	80	88	80	80
56	56	64	64	64	56	64	64	64	56	56	56	56	64	56	56	56	56	64	56	56	64	64	64	64	56	64	56	56	56	64	64	64	64	72	80	80	80	80	80	80	72	64	72	72	80	88	88	80	80
64	64	56	56	64	64	56	64	56	56	56	56	56	56	64	56	64	64	64	56	56	56	64	56	64	56	56	56	56	56	56	72	64	64	64	72	80	72	72	72	72	64	72	72	80	80	80	80	72	80
56	56	64	64	56	56	56	56	64	56	64	56	56	64	64	56	56	64	64	64	64	56	56	64	72	64	56	56	56	48	64	72	64	64	64	72	72	64	72	72	72	72	72	80	88	96	80	80	72	80
64	56	56	64	64	56	56	56	56	56	64	64	64	64	48	56	56	56	72	72	72	56	56	64	64	64	64	56	56	56	64	72	72	80	72	72	72	72	72	80	88	80	72	72	88	96	88	80	80	88
64	56	56	64	64	56	56	56	56	64	64	64	64	56	48	48	56	64	72	72	72	56	64	56	56	56	64	72	56	64	72	72	80	72	80	80	80	80	80	80	88	80	72	72	80	88	80	72	80	80
56	56	64	64	56	56	64	56	64	64	64	56	64	64	56	64	64	56	64	72	72	64	64	72	64	64	72	64	64	64	72	80	80	80	72	72	80	80	80	80	80	80	72	72	72	80	80	72	80	80
64	64	64	56	64	56	56	56	56	64	64	64	56	64	56	56	64	56	56	64	56	64	72	64	64	56	64	64	64	64	72	80	72	72	72	72	72	72	72	72	80	72	72	72	72	72	72	80	80	80
56	56	64	64	56	56	64	56	64	64	64	56	64	64	64	64	64	64	64	48	48	48	56	64	56	56	56	56	64	64	64	64	72	64	64	64	56	56	56	64	72	64	72	72	72	80	72	72	80	80
56	64	56	56	64	56	64	64	56	56	64	56	56	64	64	56	64	64	64	48	48	48	56	64	48	56	64	56	56	64	64	72	64	64	64	64	56	64	72	64	72	64	72	80	88	80	80	80	88	72
56	64	64	56	56	64	56	56	56	64	64	56	64	64	64	64	72	64	48	48	56	48	56	48	56	56	56	56	48	56	64	64	64	56	56	56	64	64	64	72	80	72	80	80	88	88	88	80	72	72
56	64	56	64	64	56	56	56	64	64	64	56	56	56	64	64	64	64	56	56	56	56	56	64	56	64	56	56	48	56	56	64	64	56	64	64	64	64	72	80	80	72	72	72	80	88	80	88	80	80
56	64	64	64	56	64	64	64	64	56	56	64	64	56	64	64	56	56	56	64	56	56	56	56	56	64	56	48	56	56	56	64	72	72	64	64	72	72	72	80	72	64	64	72	64	72	72	80	72	72
56	56	56	64	64	64	56	56	64	64	64	56	56	64	64	56	56	48	56	64	64	56	56	48	64	64	64	56	56	56	64	64	72	64	72	72	72	64	64	80	80	72	72	72	72	64	64	72	80	72
56	64	56	56	56	56	64	64	56	56	56	56	64	64	56	56	56	56	56	56	48	56	48	48	48	64	56	64	64	64	56	56	64	64	72	80	72	64	64	64	72	72	72	80	64	56	64	72	64	72
56	56	64	56	56	56	64	56	64	64	56	64	64	56	72	88	72	64	56	56	56	48	48	56	56	56	56	56	64	56	64	56	56	72	80	80	72	56	56	64	64	72	80	72	72	64	56	64	72	72
64	56	56	56	56	64	64	56	64	64	64	56	64	64	80	96	96	64	56	64	64	64	56	56	56	56	56	56	56	64	72	72	80	72	72	64	56	64	64	56	72	72	72	72	72	72	64	72	72	72
56	56	56	56	64	64	56	56	64	64	64	64	56	64	72	80	80	64	64	64	64	72	56	56	56	56	64	56	56	56	72	72	80	72	72	64	64	64	72	72	72	72	72	64	80	72	80	64	72	72
64	56	56	64	56	64	64	64	64	64	64	64	56	56	56	56	64	64	56	56	64	56	64	64	48	56	56	56	56	56	64	72	80	72	64	64	72	72	72	80	80	80	80	64	72	72	80	72	72	80
56	64	64	64	56	64	64	64	64	64	56	56	56	64	56	64	64	56	56	48	64	56	56	64	64	56	64	64	56	56	64	72	64	72	64	72	72	80	80	88	88	80	72	64	80	80	80	72	80	80
56	56	64	64	56	64	64	64	56	64	64	56	56	56	64	64	56	56	48	56	64	56	56	64	56	56	64	64	56	56	72	72	64	64	72	72	72	80	80	88	88	80	72	72	80	80	80	80	80	80
64	56	56	56	64	56	56	56	64	56	64	56	56	64	64	56	56	48	48	64	64	56	56	64	56	64	64	64	64	64	72	72	72	64	72	72	64	72	72	80	80	80	72	72	80	80	88	80	72	72
64	64	64	64	56	64	64	56	56	56	64	56	56	56	64	56	56	48	48	56	56	56	48	64	56	56	64	72	72	72	80	72	64	72	64	64	64	64	64	72	72	72	72	72	72	80	80	80	72	72
64	56	56	64	64	56	64	64	64	64	64	56	64	64	64	64	56	56	56	56	64	64	64	64	56	56	64	72	80	80	72	80	72	72	72	72	72	64	72	72	80	80	80	80	80	88	80	72	72	72
56	56	56	64	56	56	56	64	56	64	64	56	64	56	56	64	64	56	56	48	48	56	64	64	64	56	64	72	80	80	72	72	80	72	72	72	72	72	72	72	80	80	80	80	80	80	88	88	88	80
56	56	56	64	64	64	64	64	64	56	56	56	56	56	64	64	64	64	64	56	56	48	56	72	64	64	56	64	64	64	72	64	64	72	72	72	72	72	72	72	80	80	80	72	72	80	88	80	88	80
64	56	64	64	64	56	64	64	56	56	64	64	64	56	64	64	64	64	72	56	48	56	64	64	56	56	56	64	64	56	64	64	64	64	80	72	72	64	72	64	80	64	72	72	80	72	80	80	80	72
56	64	56	56	56	56	64	56	56	56	56	56	56	56	64	64	64	64	72	72	64	64	56	56	64	64	64	64	64	56	64	64	72	80	80	80	64	72	72	64	72	72	80	80	72	72	80	72	80	64
64	56	56	64	56	56	64	64	64	56	64	56	56	64	64	56	64	56	64	56	56	64	56	56	56	72	72	72	56	56	64	72	72	72	72	72	64	64	72	72	64	72	72	80	80	80	80	80	80	64
56	56	56	56	56	64	64	64	56	56	64	64	64	56	64	56	56	48	56	56	56	56	64	56	56	56	88	88	64	56	64	72	72	64	64	64	64	72	80	80	64	64	72	72	80	80	80	72	80	72
64	56	56	64	64	64	56	56	56	64	64	64	64	56	64	56	48	64	64	56	56	64	64	56	48	64	80	120	64	64	64	72	64	64	56	64	72	80	80	80	72	64	56	72	72	88	80	80	72	72
56	64	64	56	64	64	56	64	56	56	56	64	56	56	64	56	64	56	64	64	56	56	64	64	56	56	88	88	80	72	80	72	72	64	72	64	72	72	72	72	72	64	72	64	72	80	80	80	72	72
56	56	64	64	56	64	64	64	56	64	56	64	64	56	56	56	56	64	64	64	64	56	56	64	56	64	56	64	56	72	80	80	64	72	72	64	72	72	72	64	64	64	72	72	72	72	72	80	72	80
56	64	64	64	64	56	64	56	56	56	56	64	64	56	64	64	56	56	64	56	56	64	64	64	56	64	64	56	56	64	72	64	72	64	64	64	72	80	64	64	64	72	72	72	72	80	72	80	80	88
56	64	64	64	56	64	64	56	64	64	64	56	64	56	64	64	64	64	64	64	56	56	56	56	56	56	64	64	64	64	64	72	56	72	72	72	80	80	72	72	72	72	64	72	80	80	80	80	80	72
64	56	56	64	64	64	56	64	64	56	56	64	64	56	64	64	64	64	56	56	56	48	64	56	48	48	56	64	72	64	64	64	64	72	72	88	88	88	80	64	72	72	80	80	88	80	88	80	80	80
64	56	64	56	64	56	64	56	56	64	64	56	56	56	64	56	64	64	56	48	56	56	56	56	48	48	56	72	72	72	64	64	64	80	80	72	80	80	72	56	56	64	72	72	80	80	88	88	72	72
56	56	56	56	64	56	64	56	64	64	64	64	56	64	64	56	56	56	56	48	48	56	64	64	48	48	64	64	64	72	64	64	56	64	64	72	72	72	64	64	64	64	72	72	72	72	88	80	72	64
64	64	56	56	64	56	56	56	56	56	64	64	56	56	56	64	64	72	64	56	56	56	48	48	56	64	72	64	64	64	64	64	56	64	64	64	64	72	72	72	72	80	64	80	72	64	80	80	72	64
64	64	56	56	56	64	64	56	56	56	64	56	64	56	64	72	72	72	56	56	56	56	48	56	64	64	72	64	64	72	64	56	56	56	56	56	64	72	64	72	80	80	80	80	72	72	80	80	72	80
56	64	64	56	56	56	64	64	56	56	64	64	64	56	64	64	72	72	56	48	56	56	56	56	64	64	72	72	72	64	64	64	56	56	56	64	64	64	64	64	72	88	72	80	80	72	72	72	80	80
56	56	64	56	64	56	56	56	56	56	64	56	64	64	64	64	64	64	56	56	48	56	48	56	64	72	64	64	64	64	56	64	56	56	56	64	72	72	80	72	72	80	72	80	80	80	72	72	80	80
64	56	56	64	56	64	64	64	56	56	64	64	64	56	56	48	56	56	56	64	64	56	56	56	64	64	64	72	56	56	56	56	56	56	64	64	72	80	72	72	64	72	72	72	80	72	72	64	72	72
64	56	56	64	64	56	56	64	64	56	64	64	64	64	56	56	48	56	72	72	64	56	48	56	56	72	56	56	56	56	56	56	56	48	56	56	64	72	80	64	64	64	72	72	80	72	72	64	64	72
56	64	64	56	64	56	56	56	56	56	64	56	56	64	64	64	72	64	64	64	56	48	56	56	64	72	56	48	56	56	64	64	64	56	56	56	56	72	72	72	72	64	80	72	80	80	72	72	80	80
56	64	56	56	56	56	56	64	64	64	64	56	56	56	64	72	72	64	64	56	48	48	48	64	64	64	48	48	48	56	56	64	64	64	56	64	64	64	72	64	72	72	72	80	88	80	88	88	80	80
56	64	56	64	64	56	64	56	56	56	64	56	64	64	56	56	56	56	56	56	48	48	64	64	56	48	56	48	56	48	56	48	64	64	64	64	72	72	64	64	72	72	72	80	80	72	72	64	72	72
56	64	56	64	64	56	64	64	64	56	64	64	64	56	64	48	40	48	56	56	48	56	64	64	48	48	48	48	48	48	56	48	56	48	56	64	72	80	72	72	72	80	80	80	72	72	64	64	64	72
56	64	64	56	56	56	56	64	56	64	56	64	64	56	64	56	48	48	48	48	56	56	56	48	48	48	48	56	56	56	56	56	48	48	56	64	56	64	64	72	72	80	80	80	72	64	64	64	64	72
64	56	64	64	56	64	64	64	64	56	56	56	56	56	64	64	56	56	56	56	48	56	48	48	56	56	48	64	56	64	64	64	56	56	64	64	56	64	64	72	72	72	80	72	72	64	64	72	64	72
64	64	64	56	56	56	56	56	64	56	56	64	64	56	64	64	56	56	56	56	56	48	56	48	48	48	64	64	56	64	64	64	64	64	72	64	56	56	64	64	72	72	64	72	72	72	72	72	80	80
56	64	56	64	56	56	64	56	64	64	64	56	56	64	64	72	56	56	56	56	48	56	56	56	56	56	64	64	64	64	64	64	72	64	64	56	64	64	64	64	72	72	72	64	64	64	72	72	72	72
56	56	56	56	64	56	56	64	64	64	56	64	64	56	64	64	48	56	56	56	56	48	56	64	64	64	64	56	56	64	64	64	72	64	56	56	56	56	64	72	72	72	72	72	72	72	72	72	64	64
56	56	64	56	64	56	56	64	64	56	64	56	64	56	56	64	56	56	64	72	56	48	40	56	64	64	64	64	56	56	64	56	72	72	64	56	56	56	72	72	80	80	88	72	64	64	72	80	72	64
56	56	56	64	56	64	64	56	64	56	56	64	56	56	56	56	56	56	64	64	56	48	48	48	56	56	56	56	56	56	56	64	64	64	64	64	64	56	72	72	80	88	80	72	72	72	72	80	80	72
56	64	56	56	64	56	64	56	64	56	64	56	56	56	56	56	64	56	56	64	56	56	48	48	48	48	56	48	56	56	64	64	56	64	64	64	64	72	64	72	72	80	80	80	72	72	72	72	80	80
56	64	56	64	56	56	64	56	64	56	56	56	56	64	64	64	56	56	56	56	56	48	56	56	56	56	48	48	56	48	48	56	64	56	64	72	64	64	64	64	72	88	80	80	72	72	72	72	72	80
56	64	56	56	64	64	64	64	64	56	56	64	56	56	64	56	56	56	56	56	64	48	48	56	56	56	56	48	56	48	56	56	56	64	64	72	64	64	72	80	88	80	72	72	80	72	72	64	80	72
56	64	56	56	56	56	56	64	56	64	64	64	56	64	56	56	48	56	56	64	56	64	56	56	64	64	56	48	48	48	56	64	56	64	64	72	72	72	72	80	80	72	80	64	64	72	72	64	72	88
56	56	56	56	64	64	64	56	64	64	56	64	64	56	56	56	48	56	56	56	56	56	56	56	64	64	56	48	48	64	56	64	64	64	64	64	64	64	64	72	80	72	64	72	56	64	64	72	72	80
64	64	56	56	56	56	64	64	64	56	64	64	64	64	64	56	56	48	48	56	56	56	56	56	64	56	56	56	56	56	56	64	72	64	64	64	64	64	64	64	72	72	64	64	64	64	64	72	72	80
64	56	64	64	64	64	64	56	64	64	56	64	56	64	56	64	56	48	48	56	48	56	56	56	56	56	64	56	56	64	64	64	64	64	64	56	56	64	64	72	72	64	64	64	64	80	80	72	72	72
64	56	64	64	56	56	56	64	64	56	56	56	56	56	56	56	56	56	56	56	56	56	64	56	56	56	56	56	64	64	56	56	56	64	56	64	64	64	72	64	72	72	80	72	72	72	72	72	72	72
56	64	64	64	64	56	56	56	64	56	64	56	56	64	48	48	48	56	56	64	56	56	64	64	64	72	64	56	64	56	56	48	64	64	64	64	72	72	72	72	80	80	80	72	80	64	72	64	72	72
64	56	56	56	56	64	64	56	64	56	64	64	64	56	56	48	56	56	64	64	56	56	64	64	72	64	56	56	64	56	56	56	64	72	72	72	80	80	72	72	80	88	72	72	72	72	80	72	72	64
56	64	56	56	64	64	56	56	56	56	56	64	64	64	56	56	64	56	64	64	56	56	64	72	56	64	64	64	56	56	56	56	64	64	64	72	64	72	64	72	80	72	80	80	72	72	80	80	80	72
64	56	56	64	64	56	64	56	56	64	64	56	56	56	56	56	64	64	56	64	56	56	64	72	64	56	64	56	64	56	48	56	64	64	56	64	72	72	72	64	72	72	80	72	64	72	64	80	80	64
64	56	64	64	56	64	64	56	56	56	56	56	64	56	64	64	64	64	64	64	56	56	64	64	64	64	64	72	56	56	48	56	64	56	48	56	64	72	64	64	72	64	72	72	64	56	64	72	72	72
56	56	56	56	64	56	64	64	56	64	64	56	56	64	56	56	64	64	64	64	64	56	48	56	48	72	64	64	56	56	56	56	56	56	56	56	64	64	64	72	72	72	72	64	64	64	64	72	80	64
56	56	56	64	56	64	56	64	56	64	64	56	56	64	56	56	48	64	72	56	64	48	48	48	56	72	72	72	56	64	64	56	48	56	56	48	56	64	72	72	72	72	56	64	56	64	64	72	72	72
64	64	64	64	56	56	64	56	64	64	56	64	56	64	48	48	40	56	56	136	56	48	56	64	56	64	64	72	56	64	64	56	56	56	56	56	56	72	72	72	72	72	64	64	64	64	64	64	72	80
56	64	64	56	56	64	56	64	64	56	64	64	56	64	48	56	56	56	48	64	56	48	48	56	56	56	56	56	64	64	56	48	48	56	64	56	56	64	80	80	80	72	72	72	72	80	72	72	72	88
64	64	56	64	56	56	64	56	56	56	56	56	64	56	64	56	64	64	56	56	48	48	64	48	48	48	48	64	56	64	56	48	56	64	64	56	64	72	72	80	72	72	80	88	88	80	80	72	72	80
64	56	56	64	56	64	64	64	64	56	64	64	64	56	64	64	64	64	56	56	56	56	56	56	48	48	48	56	64	56	56	56	64	56	56	64	64	80	80	72	72	72	80	88	80	80	72	80	72	72
64	64	64	64	56	64	64	56	56	64	56	56	56	64	64	64	56	64	56	56	56	56	56	56	56	64	56	64	56	56	56	64	64	56	56	56	72	80	72	72	80	80	72	72	72	64	72	72	72	80
64	64	56	56	56	64	64	56	56	56	64	56	64	64	56	64	56	56	56	48	56	56	56	56	56	56	64	56	64	56	48	48	64	48	56	56	72	80	72	64	64	72	64	72	72	72	64	72	80	80
64	56	56	56	56	64	64	56	56	64	64	56	64	64	64	64	64	56	48	56	56	64	64	56	56	64	56	64	64	56	56	56	56	64	64	72	80	80	72	64	64	72	72	72	80	64	80	80	80	80
56	64	56	56	56	56	64	64	64	56	64	56	56	64	64	72	72	64	56	56	56	56	56	56	56	56	64	56	72	72	56	56	56	64	64	64	72	72	64	64	64	72	80	72	80	72	72	72	72	88
64	56	56	64	64	56	56	64	56	56	64	56	64	56	64	64	72	64	64	56	56	48	48	56	64	72	64	56	56	64	56	64	56	56	72	64	72	64	64	64	72	72	72	72	72	72	72	80	72	72
64	64	64	56	64	56	56	64	56	64	56	56	56	64	64	64	56	64	64	64	56	56	48	56	64	56	64	56	64	64	64	64	64	64	72	64	64	64	72	72	72	80	80	72	72	72	72	72	80	80
56	64	64	64	56	56	64	56	64	64	64	64	64	56	56	56	56	48	56	56	56	48	56	56	64	56	48	48	56	64	72	64	64	64	72	80	72	72	64	72	72	80	72	72	64	64	72	80	80	80
56	64	64	64	56	64	56	64	56	64	56	56	64	64	56	48	40	48	56	48	56	48	56	56	56	56	48	48	56	64	64	56	64	56	72	72	72	64	64	72	72	80	64	64	72	64	64	80	72	72
56	64	64	56	56	64	64	56	64	56	64	56	56	64	56	40	48	40	56	56	56	48	56	48	56	56	40	48	48	48	56	56	56	64	56	64	72	72	64	64	64	72	72	56	64	64	64	72	72	72
64	56	56	56	56	56	56	56	64	56	64	64	56	56	56	48	40	48	56	56	64	64	56	56	48	56	56	48	48	48	56	56	56	64	56	64	72	64	64	56	64	64	64	72	64	72	64	72	72	64
56	64	64	56	56	56	56	56	64	56	56	64	56	56	56	48	48	56	64	64	64	64	56	56	56	56	56	48	56	56	56	56	48	64	64	64	64	64	64	56	64	64	72	72	72	64	64	72	72	72
64	56	56	56	56	56	64	64	56	64	56	64	56	64	64	56	48	56	56	56	56	64	64	56	56	56	48	56	56	56	56	56	48	56	72	64	64	56	56	56	56	64	72	72	64	72	72	80	72	72
56	56	56	56	56	64	56	56	56	64	56	64	56	56	56	56	56	56	64	56	56	56	64	64	64	56	48	56	48	48	56	56	56	64	56	64	72	56	64	56	64	64	80	80	72	80	80	64	64	72
64	64	64	56	64	64	56	64	56	64	64	64	56	56	56	56	56	64	56	56	56	64	64	72	64	48	48	48	48	56	56	56	64	56	64	64	72	72	64	64	64	72	72	80	72	80	72	64	72	72
56	56	64	56	56	56	56	64	56	64	64	56	56	64	56	64	64	56	56	64	56	56	72	64	64	48	56	56	56	56	56	64	64	56	64	72	64	64	64	72	64	64	64	72	72	72	72	72	72	72
64	64	64	56	56	64	56	56	56	64	56	64	64	64	56	48	48	56	56	56	56	64	56	48	48	56	48	56	48	56	56	56	56	56	64	64	64	56	64	56	56	64	64	64	64	64	72	72	64	64
64	64	64	64	56	64	56	64	56	56	64	64	64	56	56	40	32	32	48	56	56	56	56	48	48	56	48	48	48	56	48	56	56	56	56	56	56	56	56	56	56	56	64	64	56	72	72	64	64	64
56	64	64	56	56	64	56	56	64	56	64	56	64	56	56	40	32	40	48	48	56	56	48	48	48	56	56	48	48	48	56	56	56	56	56	48	48	56	56	64	64	56	56	64	72	72	64	56	64	72
56	56	56	64	56	56	64	56	56	64	64	64	64	64	56	56	48	40	40	48	48	56	48	48	56	56	56	48	48	56	56	56	48	48	48	48	56	56	64	72	64	64	56	56	64	64	72	72	64	72
64	56	56	64	56	56	56	56	64	64	56	56	56	56	64	56	56	48	56	48	40	48	48	48	48	56	56	56	48	56	56	56	64	56	56	56	64	64	72	64	72	64	56	56	64	64	64	64	72	64
64	64	64	64	56	64	64	56	56	64	64	56	64	56	56	56	56	56	64	48	56	56	56	56	48	56	48	56	56	48	56	56	48	56	56	64	64	64	56	64	72	72	72	72	64	64	72	80	72	72
64	56	56	64	56	56	56	64	64	56	56	64	64	64	56	56	64	64	64	56	56	48	56	56	56	48	56	56	56	56	56	48	48	56	64	72	72	64	64	64	72	64	72	72	72	72	72	80	80	80
64	64	56	64	56	56	64	64	64	56	64	56	56	64	56	64	64	64	64	56	56	56	48	56	56	56	56	56	56	56	48	48	56	56	64	64	64	56	56	64	72	56	56	64	72	72	64	72	72	72
56	64	56	56	56	64	64	56	56	64	64	64	56	56	56	56	56	64	64	56	56	56	48	48	56	56	56	64	56	56	48	48	56	64	56	56	56	56	56	56	56	64	56	64	64	64	64	72	72	64
56	56	56	64	56	64	56	64	56	56	56	64	64	64	56	48	56	56	64	56	48	48	48	56	56	56	56	64	48	48	56	48	56	48	48	64	64	56	56	64	64	56	56	64	72	72	64	72	72	72
64	56	56	64	64	64	64	56	56	64	64	56	64	64	48	48	48	56	64	56	48	48	56	64	64	56	56	56	56	56	48	56	48	48	56	56	64	56	64	64	72	64	64	72	72	64	64	72	80	80
64	56	56	56	56	56	56	56	64	56	64	64	64	56	56	48	40	48	56	56	56	56	56	64	64	56	56	64	56	56	56	48	48	48	64	64	64	64	56	72	72	72	64	72	64	72	72	72	80	80
64	56	56	64	64	56	56	64	64	64	64	56	56	64	56	56	48	56	56	56	56	56	64	64	64	56	48	56	56	48	56	56	56	56	56	64	64	64	64	64	64	72	64	64	72	72	64	72	64	72
64	64	64	64	64	64	56	56	64	56	64	56	64	56	64	64	64	56	56	56	48	56	56	64	72	56	56	48	56	48	56	56	64	56	56	64	64	56	56	64	64	64	64	64	64	64	56	56	64	72
56	56	56	56	56	64	64	64	56	64	56	56	56	56	64	64	56	56	56	48	48	48	48	56	64	64	56	48	40	56	56	64	56	56	56	56	64	64	56	64	64	64	72	64	64	64	56	56	72	72
64	64	56	64	56	64	64	56	56	56	64	56	56	64	64	56	56	56	56	48	56	56	56	56	64	72	64	56	56	64	64	64	56	64	56	64	64	56	56	48	64	64	64	64	64	64	64	72	80	80
64	56	56	64	64	56	56	64	56	56	64	64	56	64	56	48	56	48	48	48	56	56	64	64	64	64	56	56	56	64	64	64	56	56	56	64	64	64	56	64	64	64	64	72	64	64	64	72	72	80
64	64	56	56	64	56	56	64	64	56	64	64	64	64	56	56	56	48	56	48	64	56	56	56	48	56	48	48	64	64	64	56	56	56	56	64	56	64	64	64	64	64	72	72	64	64	64	64	80	72
56	56	64	56	64	64	56	56	64	56	56	56	56	56	56	56	72	56	48	56	56	48	56	48	48	48	48	64	64	64	64	48	48	56	48	48	56	56	64	64	56	56	64	64	64	64	64	64	64	64
64	56	56	64	56	64	64	56	56	56	64	56	64	64	56	64	64	64	56	56	64	64	56	56	48	56	64	64	64	72	64	56	48	56	48	56	48	56	64	64	56	56	48	56	56	56	64	64	56	64
56	64	56	56	56	64	64	56	64	56	56	56	64	64	64	56	56	48	56	56	56	64	64	56	56	64	64	64	56	56	56	48	56	56	64	56	56	64	56	64	64	56	56	56	64	64	64	56	56	64
56	56	64	64	64	64	56	56	56	56	64	56	64	64	56	56	56	56	56	48	48	48	56	48	56	56	64	56	48	48	56	56	56	56	56	56	64	64	64	64	56	64	56	56	64	56	56	56	56	56
56	56	56	64	64	56	56	56	64	56	64	56	64	56	56	56	56	56	56	56	48	48	48	56	48	56	56	56	48	48	56	56	48	48	48	56	64	64	72	56	56	48	64	64	64	56	56	56	64	56
64	56	64	56	56	56	56	64	56	56	56	56	56	56	64	56	56	56	56	56	48	48	48	56	56	64	56	56	48	56	48	48	48	48	48	56	64	64	64	56	48	40	56	56	56	56	56	64	56	56
56	56	56	56	64	64	64	56	56	56	56	56	64	56	56	64	56	56	56	56	56	56	56	48	56	64	64	56	56	48	56	56	56	48	48	56	56	64	56	56	48	48	48	64	56	64	56	56	56	64
56	56	64	56	64	56	56	64	64	64	56	56	64	64	64	56	64	72	64	56	56	64	56	48	56	64	64	56	64	56	48	56	56	56	56	56	56	56	64	56	64	64	72	64	64	64	56	48	56	64
64	56	56	56	64	64	56	56	56	64	64	64	64	56	56	56	56	72	64	56	56	64	64	56	64	64	64	64	64	56	56	56	64	56	64	56	56	56	56	64	72	72	72	80	72	72	72	64	56	72
56	56	56	56	56	64	64	56	64	56	56	64	56	56	56	56	56	64	56	56	56	64	56	56	56	56	56	56	64	56	48	56	64	64	64	56	56	56	56	72	64	72	72	80	72	80	72	72	72	72
64	56	56	56	64	64	64	56	56	64	64	64	56	56	64	64	56	56	56	56	56	56	56	64	64	56	56	56	56	56	48	56	56	72	56	56	56	56	56	64	64	64	64	64	72	72	72	72	64	72
64	64	64	56	64	56	56	64	64	64	56	56	56	64	64	64	64	56	56	48	56	56	56	48	56	56	56	56	56	56	56	64	72	64	64	64	56	56	64	64	64	56	56	64	64	72	72	72	64	56
56	56	64	64	64	56	64	56	56	56	56	56	64	64	64	72	64	56	64	56	56	56	56	48	48	56	56	56	64	64	64	64	64	64	56	56	56	48	56	64	56	64	56	64	64	64	72	72	64	64
64	64	56	56	64	64	56	56	56	64	56	56	64	56	64	72	64	64	64	56	56	48	48	48	48	48	48	56	64	64	64	64	64	56	56	56	56	56	56	56	56	64	64	64	64	64	72	72	64	64
56	64	56	64	56	56	64	56	56	64	56	56	56	64	72	72	72	64	64	56	56	48	56	48	56	56	56	56	64	56	56	64	56	64	56	64	64	64	64	64	56	72	72	72	72	72	72	72	64	64
64	64	64	56	64	64	56	56	64	56	64	64	64	56	64	64	64	64	64	48	48	48	56	48	56	64	64	56	64	56	56	56	64	64	72	72	64	56	56	64	72	64	72	64	64	72	80	72	80	72
64	56	56	56	64	64	64	64	64	64	56	56	64	56	64	56	56	56	56	56	56	56	48	48	56	64	64	64	64	64	56	56	56	64	72	72	64	56	64	64	64	56	64	64	72	64	72	72	72	80
64	64	64	56	64	64	56	56	56	64	64	64	64	56	56	56	56	64	64	56	56	56	48	48	56	56	56	56	72	56	56	48	56	64	72	64	64	56	56	56	64	64	72	64	72	64	64	64	72	72
56	64	56	56	56	56	64	56	56	56	64	64	56	64	56	56	56	64	56	56	48	48	48	48	56	56	56	56	56	64	48	56	56	64	64	64	72	56	64	56	56	64	72	72	72	56	56	56	80	72
64	64	56	64	64	56	56	56	64	56	64	64	64	64	56	56	56	56	56	56	56	48	48	48	56	56	56	56	56	56	56	56	56	64	64	64	56	64	64	64	56	56	64	56	64	72	64	64	72	72
64	64	64	64	56	56	56	64	64	56	56	56	64	56	64	64	56	48	48	56	64	56	56	56	64	64	48	48	56	56	56	56	64	64	72	72	72	64	56	56	56	48	48	56	64	80	80	72	64	72
64	64	64	64	56	56	64	64	64	64	64	64	56	64	56	56	56	64	56	56	56	48	64	56	64	56	56	64	64	64	56	64	56	64	64	64	56	56	56	64	64	56	56	56	72	80	72	72	72	72
64	64	56	56	64	64	64	64	56	56	56	64	56	64	64	64	56	64	64	64	48	56	56	64	56	64	72	64	72	72	64	64	56	64	64	64	56	56	56	72	72	56	56	56	64	80	64	72	72	72
64	64	56	56	56	56	56	64	56	64	56	64	64	64	56	64	64	64	64	64	56	56	56	64	56	72	56	56	64	64	72	64	72	64	64	56	48	56	72	72	72	56	64	72	72	64	64	72	72	64
64	56	56	56	56	56	56	64	64	56	64	56	64	56	56	56	56	56	48	56	64	64	64	64	64	64	64	56	56	64	64	64	56	64	64	64	56	64	72	72	64	64	64	64	64	64	72	72	72	72
56	64	64	56	64	64	56	56	56	56	64	56	64	64	56	56	48	40	56	56	64	64	64	64	72	64	56	56	64	64	64	64	56	56	56	56	56	64	64	64	64	56	64	64	64	64	72	72	64	64
64	56	56	56	56	56	64	64	64	64	64	56	64	64	56	40	40	40	56	64	64	64	64	64	72	64	64	56	56	56	64	64	56	48	56	56	56	56	48	48	56	56	72	64	72	72	72	64	56	56
56	64	64	64	56	64	56	56	56	56	56	64	56	64	56	40	40	48	56	64	64	64	64	64	72	64	64	56	56	48	56	64	56	56	56	64	56	56	48	48	56	64	64	64	64	72	64	64	64	64
56	64	56	56	56	64	56	64	56	64	64	56	64	56	56	48	48	56	56	56	48	56	64	64	64	64	64	56	56	56	56	56	56	48	56	56	56	56	48	56	64	72	64	64	56	64	56	64	64	72
56	64	56	56	64	64	56	56	56	64	56	64	56	64	64	64	64	56	56	48	48	48	64	64	56	56	64	56	56	56	64	48	56	56	48	48	56	48	48	48	64	56	56	56	56	64	56	56	56	64
56	56	64	56	56	56	56	56	56	64	56	56	56	64	64	64	64	56	48	48	48	56	56	56	64	64	56	56	64	64	64	56	56	56	56	48	48	56	56	48	56	64	64	64	64	56	56	56	56	56
64	56	56	64	64	56	56	64	56	64	56	64	56	64	64	56	56	48	40	48	48	56	48	56	56	64	64	56	64	64	64	64	48	56	48	48	64	56	56	56	56	56	72	80	72	56	64	64	72	64
56	64	64	56	64	56	64	64	64	56	64	56	64	64	56	56	56	56	56	48	48	48	48	56	56	64	64	64	64	56	56	56	48	48	40	56	56	56	56	64	56	64	72	80	72	64	64	64	64	64
56	64	56	64	56	56	56	56	64	64	56	64	56	64	64	64	56	56	56	56	48	48	48	56	56	56	56	64	48	48	56	64	56	48	40	48	48	48	56	56	48	56	64	64	72	56	64	56	64	56
64	56	64	56	56	64	64	56	64	56	64	64	56	56	56	56	56	56	64	56	56	56	48	56	56	64	64	56	56	56	64	56	64	56	48	40	48	56	56	48	48	48	48	56	72	56	64	56	64	64
56	56	56	56	64	64	56	56	56	56	64	64	64	64	56	64	56	56	64	56	56	48	56	64	64	64	64	64	56	56	64	64	64	64	48	56	48	56	56	48	48	56	56	72	72	72	64	64	72	64
64	64	56	56	56	64	64	64	64	56	56	64	56	64	56	56	56	56	64	64	64	56	64	72	64	64	64	72	64	64	64	64	64	56	64	56	64	64	56	48	56	56	64	64	72	64	56	64	64	64
56	56	56	64	56	56	56	56	64	64	64	64	64	64	56	56	64	56	56	64	64	64	64	64	64	56	64	72	64	56	64	64	56	64	72	64	64	48	56	48	64	64	72	72	72	56	56	56	64	64
64	64	56	56	56	64	64	64	56	56	64	56	64	56	64	64	64	56	48	56	64	64	64	64	56	56	64	64	64	56	64	64	72	64	72	72	56	56	48	64	64	64	64	72	64	64	64	64	72	72
56	64	64	56	56	56	56	64	64	56	64	56	56	56	56	64	56	56	56	56	64	64	64	56	56	64	56	64	64	64	64	72	64	64	64	56	56	56	64	64	72	64	64	56	64	72	64	64	64	64
64	56	64	56	64	56	56	64	56	64	64	56	56	64	64	56	56	56	56	56	64	64	56	48	56	64	64	56	64	56	56	56	72	64	64	48	48	56	56	64	56	56	56	56	64	64	64	72	72	72
64	64	64	64	56	56	64	56	64	56	64	64	64	56	56	64	64	64	64	64	64	56	48	48	48	56	64	64	64	56	48	48	64	64	64	56	48	56	64	64	64	64	64	64	72	64	64	80	72	72
64	56	64	56	64	56	56	56	64	56	64	56	56	64	64	64	72	64	72	72	64	48	56	56	56	56	56	56	56	56	48	48	64	80	72	64	56	56	64	64	72	64	64	64	56	64	64	72	72	80
56	56	56	56	64	56	64	56	64	56	64	56	64	56	64	64	64	56	64	64	64	56	64	64	64	56	56	48	56	64	64	64	64	72	72	64	64	64	64	72	72	64	64	56	56	64	64	72	72	72
56	64	64	56	64	56	64	56	64	56	56	64	56	64	64	64	56	48	48	48	56	64	56	64	72	64	56	48	56	56	64	56	64	80	72	64	64	64	72	72	64	64	56	56	56	56	56	56	64	72
64	56	56	64	64	64	56	64	56	64	56	64	56	56	56	64	56	56	56	48	48	48	56	56	56	64	64	56	56	56	56	64	64	64	64	56	56	56	64	64	56	56	64	56	48	56	48	64	56	64
64	56	64	56	64	64	56	64	64	56	64	64	56	56	56	56	56	56	48	56	56	48	48	48	56	56	64	48	48	48	48	64	64	64	64	56	48	48	56	56	56	56	56	64	48	48	48	56	56	56
64	56	56	64	56	64	64	56	64	64	64	56	64	56	56	48	48	48	48	56	64	56	48	48	56	56	56	48	48	40	48	56	56	56	48	56	48	40	48	56	48	56	48	48	48	48	56	56	64	56
56	56	56	56	64	56	64	56	56	64	64	56	56	64	48	48	48	56	48	56	64	56	56	48	48	48	48	40	48	40	48	56	56	56	64	56	48	40	40	48	56	56	56	56	56	56	56	56	56	56
64	56	64	64	56	56	56	56	64	64	64	64	64	64	56	56	64	56	56	56	56	56	48	48	56	48	48	48	56	56	56	56	64	56	64	64	48	40	48	56	48	64	64	64	56	64	64	56	64	56
56	56	64	56	64	64	56	56	64	64	64	56	64	56	64	64	56	48	48	56	64	64	56	48	56	48	56	56	64	64	56	56	48	48	56	56	48	48	48	64	64	64	64	56	56	64	64	64	64	64
64	64	64	56	64	56	56	64	56	56	64	56	64	56	64	64	56	40	48	56	64	64	56	56	64	64	56	56	56	56	56	56	48	56	56	56	56	48	64	56	64	56	56	56	56	56	64	64	72	64
64	56	56	56	56	56	64	64	64	56	56	64	56	64	64	56	56	40	40	56	64	64	48	48	56	56	56	48	48	48	56	56	64	56	56	48	48	56	56	56	56	64	56	64	64	64	64	72	56	64
56	56	56	64	64	64	56	64	64	64	64	56	56	64	64	64	48	48	40	48	56	64	56	48	56	72	64	64	48	48	56	56	64	72	64	64	56	64	64	56	56	56	64	64	72	64	64	64	56	64
56	64	64	56	64	64	56	56	64	56	56	64	64	64	64	64	64	56	64	56	56	48	48	48	56	64	64	64	56	56	64	56	64	72	80	64	64	64	64	56	48	56	64	72	72	64	64	64	56	56
64	64	56	64	64	64	64	56	56	56	56	64	64	64	56	56	56	56	56	56	48	48	48	56	56	56	48	56	48	56	56	56	64	72	64	72	64	56	56	48	48	48	56	64	64	56	48	48	40	56
64	64	64	64	56	64	56	56	64	56	64	56	56	64	56	56	48	56	48	48	48	48	48	56	48	40	48	48	48	48	56	56	56	56	64	64	48	56	48	48	56	56	56	48	56	56	48	48	40	48
64	64	56	64	56	56	64	56	56	64	56	56	64	64	56	48	56	48	40	48	48	48	48	56	56	48	40	40	48	48	48	48	56	56	64	64	48	56	64	56	48	48	48	48	56	56	48	48	56	48
64	56	56	64	56	56	64	64	56	64	56	64	56	56	56	56	56	48	48	48	48	56	48	56	48	48	56	48	56	56	56	56	64	56	64	64	56	64	64	56	56	64	56	56	64	56	56	48	48	48
56	64	56	56	64	64	64	64	64	64	64	64	56	64	56	56	56	56	48	48	56	48	64	72	72	56	56	56	56	64	64	56	56	56	64	64	64	64	64	56	64	64	64	56	56	48	56	48	48	48
64	56	64	56	56	56	56	64	64	64	56	56	56	64	56	64	64	56	56	56	56	56	64	64	64	56	56	56	56	56	56	56	48	56	56	56	64	56	56	56	56	64	56	56	56	56	56	48	48	48
64	64	64	56	56	56	56	56	56	64	64	56	64	56	56	56	56	48	56	56	56	56	64	64	56	48	64	56	56	48	56	48	48	48	56	56	56	48	48	48	48	56	64	64	48	56	56	48	48	48
64	64	64	56	56	56	56	56	56	56	64	56	64	64	56	48	48	40	48	56	56	56	64	56	48	56	56	56	56	56	64	56	48	56	56	64	56	56	48	48	48	48	56	56	56	56	48	48	56	48
56	64	64	56	56	64	64	64	56	64	64	64	56	64	56	48	48	48	56	56	48	48	56	56	56	56	56	56	56	56	64	64	56	48	56	56	56	48	56	48	48	48	56	48	56	48	48	56	48	56
64	64	64	64	56	56	64	64	56	64	64	64	56	64	56	56	56	56	64	56	48	56	56	48	48	48	56	56	56	64	56	56	64	56	48	48	48	56	56	56	56	56	48	64	56	48	48	40	48	56
56	64	64	56	64	56	64	56	64	56	56	64	64	64	56	56	64	56	56	64	48	48	56	48	48	48	48	48	48	56	56	56	56	56	40	48	56	48	48	48	56	56	56	56	56	48	48	48	56	56
56	64	64	64	56	64	56	56	64	56	56	56	64	64	56	56	56	56	56	56	56	56	56	56	40	48	56	56	56	48	56	48	56	56	40	48	56	56	56	48	48	48	56	64	56	48	48	48	48	56
64	64	64	64	56	56	56	56	56	56	64	64	64	56	56	48	56	48	48	48	48	56	56	48	48	48	56	56	56	56	56	48	48	56	48	48	56	56	56	56	48	48	48	48	56	48	56	56	56	56
64	64	64	56	56	64	64	56	56	64	64	56	64	56	64	64	64	48	48	48	48	48	48	48	48	48	56	56	56	56	48	56	48	56	56	64	64	56	56	56	48	48	56	56	56	48	56	56	56	56
56	64	64	56	64	56	56	64	64	56	56	56	56	56	64	72	56	48	56	48	48	40	48	48	56	56	40	48	48	56	56	48	56	56	56	72	72	64	56	48	56	48	56	56	48	48	56	64	48	48
64	56	64	64	56	56	64	64	64	56	56	64	64	64	64	64	56	56	56	48	40	40	40	48	48	48	48	48	48	48	48	56	48	56	56	64	64	64	56	48	48	56	48	56	48	48	56	56	48	48
56	56	56	64	56	56	64	64	56	64	64	56	56	64	56	56	56	56	48	48	48	48	40	48	56	56	48	40	40	48	56	48	48	56	56	56	64	64	64	48	48	48	48	56	56	56	56	56	56	48
64	64	64	56	56	56	56	56	56	56	64	64	64	64	56	56	56	64	56	48	48	56	56	48	56	48	48	48	56	56	64	56	56	48	56	48	48	48	48	56	56	48	56	56	56	56	56	56	48	56
64	56	56	64	56	56	56	64	56	56	56	64	56	64	56	56	64	64	72	64	64	56	56	56	40	40	40	48	56	56	64	64	56	56	48	40	40	40	48	56	56	56	48	56	56	56	56	56	48	56
64	56	56	64	56	56	64	64	56	64	64	56	56	56	56	64	64	72	64	64	64	64	64	56	48	40	48	56	48	56	56	56	56	56	48	48	40	48	48	56	48	56	64	64	64	56	56	56	64	56
56	64	64	64	56	56	64	56	56	56	64	56	64	64	56	64	64	64	64	72	72	72	64	56	56	48	48	56	56	56	48	56	56	64	56	56	40	48	56	56	56	48	48	56	56	56	48	56	64	64
64	56	64	64	56	56	64	56	64	64	64	56	56	56	64	72	64	64	64	64	72	72	64	64	56	56	56	56	56	56	48	56	64	56	56	56	48	48	56	64	56	56	48	40	40	48	48	64	64	56
56	56	56	56	64	56	64	64	64	56	64	64	64	64	72	72	64	64	64	64	72	72	64	64	64	64	56	64	64	64	56	56	64	56	56	56	48	56	72	64	64	56	48	48	48	48	64	64	64	56
64	56	56	56	64	56	56	64	56	64	64	64	64	64	64	72	64	64	72	64	64	64	56	64	72	64	64	72	64	64	56	64	56	56	56	64	64	64	64	64	56	48	56	56	48	56	56	64	64	64
64	64	56	56	56	56	64	56	56	64	56	56	56	64	56	72	64	72	80	72	56	64	64	64	64	64	64	72	64	64	56	56	56	56	56	64	64	64	64	56	48	48	48	56	56	56	56	56	64	64
64	56	64	56	56	64	56	56	56	64	64	56	56	56	64	64	72	72	72	80	72	72	72	56	56	64	72	72	64	64	64	72	64	64	64	64	64	56	64	56	56	56	64	56	64	56	56	56	56	64
64	64	64	64	64	64	56	56	64	56	56	64	64	56	64	72	72	72	72	72	80	72	72	64	56	64	72	72	72	72	80	80	72	64	64	64	80	80	72	56	64	64	64	64	64	64	56	56	56	56
64	56	64	64	64	56	64	56	56	56	64	56	64	64	64	80	80	72	72	72	80	64	72	56	56	64	64	64	72	72	80	80	72	72	64	56	80	88	88	72	64	64	72	64	64	72	64	64	64	56
56	56	64	56	56	64	56	64	64	64	64	64	64	64	72	80	96	80	72	72	80	64	72	72	72	72	72	72	64	80	80	80	72	72	72	64	72	88	88	72	72	80	72	72	72	72	80	72	64	72
64	56	64	56	64	56	56	64	56	56	64	64	56	56	72	80	96	88	72	72	80	72	80	88	88	88	88	80	80	72	80	80	72	72	80	72	72	72	72	88	80	88	80	72	72	80	88	72	72	80
[truncated: 973 more columns]

## Sheet: Fig. 2a
Time (h)	VGS (mL)	P	VGS (mL)	P	VGS (mL)	P	VGS (mL)	P
0	10.7568	1.18522	12.5025	0.73323	13.8802	0.37903	15	0.1
1	10.6851	1.19035	12.4274	0.73633	13.8025	0.38039	14.9207	0.1
2	10.6134	1.19552	12.3523	0.73946	13.7249	0.38177	14.8414	0.1
3	10.5417	1.20073	12.2772	0.74262	13.6472	0.38315	14.7621	0.1
4	10.4701	1.20599	12.2021	0.74582	13.5695	0.38455	14.6828	0.1
5	10.3986	1.2113	12.1271	0.74904	13.4919	0.38597	14.6035	0.1
6	10.3271	1.21666	12.0521	0.7523	13.4143	0.3874	14.5242	0.1
7	10.2556	1.22207	11.9771	0.75559	13.3367	0.38885	14.4449	0.1
8	10.1842	1.22752	11.9022	0.75892	13.2591	0.39031	14.3656	0.1
9	10.1129	1.23303	11.8272	0.76227	13.1814	0.39179	14.2863	0.1
10	10.0416	1.23859	11.7523	0.76567	13.1039	0.39328	14.207	0.1
11	9.9704	1.2442	11.6775	0.76909	13.0263	0.39479	14.1277	0.1
12	9.89923	1.24986	11.6026	0.77255	12.9487	0.39632	14.0484	0.1
13	9.82812	1.25557	11.5278	0.77605	12.8712	0.39786	13.9691	0.1
14	9.75706	1.26134	11.453	0.77959	12.7936	0.39943	13.8898	0.1
15	9.68606	1.26716	11.3782	0.78316	12.7161	0.401	13.8105	0.1
16	9.61512	1.27304	11.3035	0.78677	12.6386	0.4026	13.7312	0.1
17	9.54424	1.27897	11.2288	0.79041	12.561	0.40421	13.6519	0.1
18	9.47341	1.28496	11.1541	0.7941	12.4835	0.40585	13.5726	0.1
19	9.40265	1.291	11.0794	0.79782	12.4061	0.4075	13.4933	0.1
20	9.33195	1.2971	11.0048	0.80159	12.3286	0.40917	13.414	0.1
21	9.26131	1.30327	10.9302	0.80539	12.2511	0.41085	13.3347	0.1
22	9.19073	1.30949	10.8557	0.80924	12.1737	0.41256	13.2554	0.1
23	9.12022	1.31577	10.7812	0.81313	12.0962	0.41429	13.1761	0.1
24	9.04977	1.32211	10.7067	0.81706	12.0188	0.41604	13.0968	0.1
25	8.97938	1.32851	10.6322	0.82103	11.9414	0.41781	13.0175	0.1
26	8.90907	1.33498	10.5578	0.82505	11.864	0.4196	12.9382	0.1
27	8.83881	1.34151	10.4834	0.82911	11.7866	0.42141	12.8589	0.1
28	8.76863	1.3481	10.409	0.83322	11.7092	0.42324	12.7796	0.1
29	8.69851	1.35476	10.3347	0.83737	11.6319	0.4251	12.7003	0.1
30	8.62847	1.36149	10.2604	0.84157	11.5545	0.42697	12.621	0.1
31	8.55849	1.36828	10.1862	0.84582	11.4772	0.42887	12.5417	0.1
32	8.48859	1.37514	10.1119	0.85011	11.3999	0.4308	12.4624	0.1
33	8.41876	1.38206	10.0378	0.85446	11.3226	0.43274	12.3831	0.1
34	8.349	1.38906	9.9636	0.85885	11.2453	0.43472	12.3038	0.1
35	8.27931	1.39613	9.88948	0.8633	11.168	0.43671	12.2245	0.1
36	8.2097	1.40327	9.8154	0.86779	11.0907	0.43873	12.1452	0.1
37	8.14017	1.41048	9.74137	0.87234	11.0135	0.44078	12.0659	0.1
38	8.07072	1.41777	9.66736	0.87694	10.9363	0.44285	11.9866	0.1
39	8.00134	1.42513	9.5934	0.8816	10.859	0.44495	11.9073	0.1
40	7.93204	1.43256	9.51948	0.88631	10.7819	0.44708	11.828	0.1
41	7.86282	1.44007	9.44559	0.89108	10.7047	0.44923	11.7487	0.1
42	7.79369	1.44766	9.37175	0.8959	10.6275	0.45141	11.6694	0.1
43	7.72463	1.45533	9.29795	0.90079	10.5503	0.45362	11.5901	0.1
44	7.65567	1.46307	9.22419	0.90573	10.4732	0.45586	11.5108	0.1
45	7.58678	1.4709	9.15047	0.91073	10.3961	0.45813	11.4315	0.1
46	7.51799	1.47881	9.07679	0.91579	10.319	0.46043	11.3522	0.1
47	7.44928	1.4868	9.00316	0.92092	10.2419	0.46276	11.2729	0.1
48	7.38066	1.49488	8.92957	0.92611	10.1648	0.46512	11.1936	0.1
49	7.31213	1.50304	8.85603	0.93136	10.0878	0.46752	11.1143	0.1
50	7.24369	1.51129	8.78253	0.93668	10.0107	0.46995	11.035	0.1
51	7.17535	1.51963	8.70907	0.94206	9.93371	0.47241	10.9557	0.1
52	7.1071	1.52805	8.63567	0.94752	9.85671	0.4749	10.8764	0.1
53	7.03894	1.53657	8.56231	0.95304	9.77973	0.47743	10.7971	0.1
54	6.97089	1.54517	8.489	0.95863	9.70277	0.48	10.7178	0.1
55	6.90293	1.55387	8.41573	0.9643	9.62583	0.4826	10.6385	0.1
56	6.83507	1.56266	8.34252	0.97004	9.54891	0.48524	10.5592	0.1
57	6.76731	1.57155	8.26936	0.97585	9.472	0.48791	10.4799	0.1
58	6.69966	1.58053	8.19625	0.98174	9.39512	0.49063	10.4006	0.1
59	6.63211	1.58962	8.12319	0.9877	9.31826	0.49339	10.3213	0.1
60	6.56467	1.5988	8.05018	0.99375	9.24142	0.49618	10.242	0.1
61	6.49734	1.60808	7.97722	0.99987	9.16459	0.49902	10.1627	0.1
62	6.43012	1.61746	7.90433	1.00608	9.0878	0.5019	10.0834	0.1
63	6.36301	1.62695	7.83148	1.01237	9.01102	0.50482	10.0041	0.1
64	6.29601	1.63654	7.75869	1.01875	8.93426	0.50779	9.9248	0.1
65	6.22913	1.64624	7.68596	1.02521	8.85753	0.5108	9.8455	0.1
66	6.16237	1.65604	7.61329	1.03176	8.78082	0.51386	9.7662	0.1
67	6.09572	1.66595	7.54068	1.0384	8.70413	0.51696	9.6869	0.1
68	6.0292	1.67598	7.46812	1.04513	8.62747	0.52012	9.6076	0.1
69	5.9628	1.68611	7.39563	1.05196	8.55083	0.52332	9.5283	0.1
70	5.89653	1.69636	7.3232	1.05888	8.47421	0.52658	9.449	0.1
71	5.83038	1.70673	7.25084	1.0659	8.39762	0.52988	9.3697	0.1
72	5.76436	1.71721	7.17853	1.07302	8.32105	0.53324	9.2904	0.1
73	5.69848	1.72781	7.1063	1.08024	8.24451	0.53665	9.2111	0.1
74	5.63273	1.73853	7.03413	1.08756	8.168	0.54012	9.1318	0.1
75	5.56711	1.74937	6.96202	1.09499	8.09151	0.54365	9.0525	0.1
76	5.50164	1.76033	6.88999	1.10252	8.01505	0.54723	8.9732	0.1
77	5.4363	1.77142	6.81802	1.11017	7.93862	0.55088	8.8939	0.1
78	5.37111	1.78264	6.74613	1.11793	7.86221	0.55458	8.8146	0.1
79	5.30606	1.79398	6.67431	1.1258	7.78583	0.55835	8.7353	0.1
80	5.24117	1.80545	6.60257	1.13379	7.70949	0.56218	8.656	0.1
81	5.17642	1.81705	6.5309	1.1419	7.63317	0.56608	8.5767	0.1
82	5.11183	1.82879	6.4593	1.15013	7.55688	0.57005	8.4974	0.1
83	5.0474	1.84066	6.38779	1.15849	7.48062	0.57408	8.4181	0.1
84	4.98312	1.85266	6.31636	1.16697	7.4044	0.57819	8.3388	0.1
85	4.91901	1.86481	6.245	1.17558	7.3282	0.58237	8.2595	0.1
86	4.85506	1.87709	6.17373	1.18433	7.25204	0.58662	8.1802	0.1
87	4.79129	1.88951	6.10255	1.19321	7.17591	0.59096	8.1009	0.1
88	4.72768	1.90208	6.03145	1.20223	7.09982	0.59537	8.0216	0.1
89	4.66425	1.91479	5.96044	1.21139	7.02376	0.59986	7.9423	0.1
90	4.601	1.92765	5.88952	1.2207	6.94773	0.60444	7.863	0.1
91	4.53793	1.94066	5.81869	1.23015	6.87174	0.6091	7.7837	0.1
92	4.47504	1.95382	5.74795	1.23975	6.79579	0.61385	7.7044	0.1
93	4.41234	1.96712	5.67731	1.24951	6.71988	0.61869	7.6251	0.1
94	4.34984	1.98058	5.60677	1.25943	6.644	0.62363	7.5458	0.1
95	4.28753	1.9942	5.53632	1.26951	6.56816	0.62866	7.4665	0.1
96	4.22542	2.00797	5.46598	1.27975	6.49237	0.63379	7.3872	0.1
97	4.16352	2.0219	5.39574	1.29016	6.41661	0.63902	7.3079	0.1
98	4.10182	2.03599	5.32561	1.30075	6.3409	0.64435	7.2286	0.1
99	4.04034	2.05024	5.25559	1.31151	6.26522	0.64979	7.1493	0.1
100	3.97907	2.06465	5.18567	1.32245	6.18959	0.65535	7.07	0.1
101	3.91802	2.07923	5.11587	1.33358	6.11401	0.66102	6.9907	0.1
102	3.8572	2.09397	5.04619	1.34489	6.03847	0.6668	6.9114	0.1
103	3.79661	2.10888	4.97662	1.3564	5.96298	0.67271	6.8321	0.1
104	3.73625	2.12395	4.90718	1.36811	5.88754	0.67874	6.7528	0.1
105	3.67613	2.1392	4.83786	1.38002	5.81214	0.6849	6.6735	0.1
106	3.61626	2.15462	4.76866	1.39213	5.7368	0.6912	6.5942	0.1
107	3.55663	2.17021	4.6996	1.40446	5.6615	0.69763	6.5149	0.1
108	3.49726	2.18597	4.63067	1.41701	5.58626	0.7042	6.4356	0.1
109	3.43814	2.20191	4.56187	1.42977	5.51108	0.71092	6.3563	0.1
110	3.3793	2.21802	4.49321	1.44277	5.43594	0.7178	6.277	0.1
111	3.32072	2.2343	4.4247	1.45599	5.36087	0.72482	6.1977	0.1
112	3.26242	2.25077	4.35633	1.46946	5.28585	0.73201	6.1184	0.1
113	3.2044	2.26741	4.28812	1.48317	5.21089	0.73937	6.0391	0.1
114	3.14667	2.28423	4.22005	1.49713	5.136	0.7469	5.9598	0.1
115	3.08923	2.30122	4.15215	1.51135	5.06116	0.75461	5.8805	0.1
116	3.0321	2.3184	4.0844	1.52582	4.9864	0.7625	5.8012	0.1
117	2.97527	2.33575	4.01682	1.54057	4.91169	0.77058	5.7219	0.1
118	2.91876	2.35328	3.94941	1.55559	4.83706	0.77887	5.6426	0.1
119	2.86256	2.37099	3.88218	1.57089	4.7625	0.78736	5.5633	0.1
120	2.8067	2.38888	3.81512	1.58648	4.688	0.79606	5.484	0.1
121	2.75117	2.40694	3.74825	1.60236	4.61359	0.80498	5.4047	0.1
122	2.69598	2.42518	3.68157	1.61855	4.53924	0.81413	5.3254	0.1
123	2.64114	2.4436	3.61508	1.63504	4.46498	0.82352	5.2461	0.1
124	2.58666	2.46219	3.5488	1.65185	4.3908	0.83315	5.1668	0.1
125	2.53255	2.48095	3.48272	1.66898	4.3167	0.84305	5.0875	0.1
126	2.4788	2.49989	3.41685	1.68645	4.24269	0.8532	5.0082	0.1
127	2.42544	2.51899	3.35119	1.70425	4.16877	0.86364	4.9289	0.1
128	2.37247	2.53826	3.28577	1.7224	4.09494	0.87436	4.8496	0.1
129	2.3199	2.5577	3.22057	1.74091	4.0212	0.88538	4.7703	0.1
130	2.26774	2.57729	3.15561	1.75978	3.94756	0.89672	4.691	0.1
131	2.21599	2.59704	3.09089	1.77902	3.87403	0.90838	4.6117	0.1
132	2.16467	2.61695	3.02643	1.79864	3.80059	0.92037	4.5324	0.1
133	2.11378	2.63701	2.96222	1.81864	3.72727	0.93272	4.4531	0.1
134	2.06334	2.65721	2.89828	1.83905	3.65405	0.94544	4.3738	0.1
135	2.01335	2.67755	2.83462	1.85986	3.58096	0.95854	4.2945	0.1
136	1.96382	2.69804	2.77125	1.88108	3.50798	0.97204	4.2152	0.1
137	1.91477	2.71865	2.70816	1.90273	3.43513	0.98595	4.1359	0.1
138	1.8662	2.73938	2.64538	1.92481	3.36241	1.00031	4.0566	0.1
139	1.81813	2.76024	2.58292	1.94732	3.28982	1.01512	3.9773	0.1
140	1.77057	2.7812	2.52078	1.97029	3.21737	1.0304	3.898	0.1
141	1.72351	2.80227	2.45897	1.99371	3.14506	1.04619	3.8187	0.1
142	1.67699	2.82343	2.39751	2.0176	3.07291	1.0625	3.7394	0.1
143	1.631	2.84468	2.3364	2.04196	3.00091	1.07935	3.6601	0.1
144	1.58556	2.86601	2.27567	2.06681	2.92908	1.09678	3.5808	0.1
145	1.54068	2.88741	2.21532	2.09214	2.85741	1.11481	3.5015	0.1
146	1.49638	2.90887	2.15536	2.11797	2.78593	1.13348	3.4222	0.1
147	1.45265	2.93037	2.09582	2.1443	2.71462	1.1528	3.3429	0.1
148	1.40951	2.95191	2.0367	2.17114	2.64352	1.17282	3.2636	0.1
149	1.36698	2.97348	1.97802	2.19849	2.57261	1.19358	3.1843	0.1
150	1.32507	2.99506	1.91979	2.22636	2.50192	1.2151	3.105	0.1
151	1.28378	3.01664	1.86204	2.25476	2.43145	1.23743	3.0257	0.1
152	1.24312	3.0382	1.80478	2.28368	2.36121	1.26061	2.9464	0.1
153	1.20312	3.05974	1.74802	2.31313	2.29122	1.28469	2.8671	0.1
154	1.16377	3.08124	1.6918	2.34311	2.22148	1.30971	2.7878	0.1
155	1.1251	3.10268	1.63612	2.37362	2.15201	1.33574	2.7085	0.1
156	1.0871	3.12405	1.581	2.40465	2.08283	1.36281	2.6292	0.1
157	1.04979	3.14533	1.52648	2.43621	2.01395	1.39099	2.5499	0.1
158	1.01319	3.16651	1.47256	2.46828	1.94539	1.42034	2.4706	0.1
159	0.97729	3.18757	1.41928	2.50087	1.87715	1.45092	2.3913	0.1
160	0.94211	3.2085	1.36666	2.53395	1.80928	1.48281	2.312	0.1
161	0.90765	3.22927	1.31473	2.56752	1.74177	1.51608	2.2327	0.1
162	0.87393	3.24988	1.2635	2.60156	1.67467	1.5508	2.1534	0.1
163	0.84095	3.27029	1.213	2.63605	1.60799	1.58706	2.0741	0.1
164	0.80872	3.29051	1.16327	2.67097	1.54175	1.62494	1.9948	0.1
165	0.77724	3.3105	1.11434	2.7063	1.476	1.66454	1.9155	0.1
166	0.74653	3.33026	1.06622	2.742	1.41075	1.70595	1.8362	0.1
167	0.71657	3.34977	1.01896	2.77804	1.34605	1.74926	1.7569	0.1
168	0.68739	3.369	0.97258	2.81439	1.28193	1.79459	1.6776	0.1
169	0.65898	3.38795	0.92712	2.85101	1.21844	1.84203	1.5983	0.1
170	0.63134	3.40659	0.8826	2.88784	1.15562	1.8917	1.519	0.1
171	0.60448	3.42492	0.83906	2.92484	1.09352	1.94369	1.4397	0.1
172	0.57839	3.44292	0.79653	2.96195	1.0322	1.99813	1.3604	0.1
173	0.55308	3.46058	0.75504	2.99911	0.97172	2.0551	1.2811	0.1
174	0.52854	3.47787	0.71464	3.03625	0.91214	2.11471	1.2018	0.1
175	0.50477	3.4948	0.67533	3.07331	0.85355	2.17703	1.1225	0.1
176	0.48176	3.51134	0.63717	3.11022	0.79602	2.24214	1.0432	0.1
177	0.45952	3.5275	0.60017	3.14689	0.73964	2.31007	0.9639	0.1
178	0.43803	3.54325	0.56437	3.18324	0.68452	2.38085	0.8846	0.1
179	0.41729	3.55859	0.52979	3.2192	0.63076	2.45443	0.8053	0.1
180	0.3973	3.57352	0.49646	3.25467	0.57848	2.53073	0.726	0.1
181	0.37803	3.58802	0.46439	3.28957	0.52782	2.6096	0.6467	0.1
182	0.35949	3.6021	0.43361	3.32382	0.47891	2.6908	0.5674	0.1
183	0.34165	3.61575	0.40413	3.35732	0.43191	2.77401	0.4881	0.1
184	0.32452	3.62896	0.37595	3.39001	0.38697	2.85878	0.4088	0.1
185	0.30807	3.64174	0.3491	3.42179	0.34425	2.94454	0.3295	0.1
186	0.29229	3.65409	0.32355	3.45259	0.30393	3.0306	0.2502	0.1
187	0.27717	3.66601	0.29933	3.48234	0.26616	3.11612	0.1709	0.1
188	0.2627	3.67749	0.27641	3.511	0.23108	3.20017	0.0916	0.1
189	0.24885	3.68855	0.25477	3.53849	0.19884	3.28174	0.0123	0.1
190	0.23562	3.69918	0.23442	3.56478	0.16951	3.3598	0	0.1
191	0.22298	3.7094	0.2153	3.58983	0.14314	3.43334	0	0.1
192	0.21092	3.7192	0.19741	3.61362	0.11974	3.50148	0	0.1
193	0.19941	3.7286	0.1807	3.63613	0.09925	3.56353	0	0.1
194	0.18846	3.7376	0.16514	3.65737	0.08154	3.61904	0	0.1
195	0.17802	3.74621	0.15068	3.67733	0.06643	3.66783	0	0.1
196	0.1681	3.75444	0.13729	3.69603	0.05371	3.70998	0	0.1
197	0.15866	3.76231	0.1249	3.7135	0.04314	3.74582	0	0.1
198	0.1497	3.76981	0.11348	3.72976	0.03443	3.77586	0	0.1
199	0.14119	3.77696	0.10297	3.74486	0.02735	3.8007	0	0.1
200	0.13312	3.78377	0.09333	3.75883	0.02162	3.82102	0	0.1
201	0.12546	3.79025	0.08448	3.77173	0.01704	3.83747	0	0.1
202	0.11821	3.79641	0.0764	3.78361	0.01338	3.85069	0	0.1
203	0.11134	3.80227	0.06902	3.79453	0.01049	3.86123	0	0.1
204	0.10484	3.80783	0.06229	3.80453	0.0082	3.8696	0	0.1
205	0.09869	3.8131	0.05618	3.81368	0.00641	3.87621	0	0.1
206	0.09287	3.8181	0.05062	3.82203	0.005	3.88141	0	0.1
207	0.08738	3.82284	0.04558	3.82964	0.00389	3.88549	0	0.1
208	0.08219	3.82733	0.04101	3.83656	0.00303	3.88869	0	0.1
209	0.07728	3.83158	0.03688	3.84284	0.00236	3.89119	0	0.1
210	0.07266	3.8356	0.03315	3.84854	0.00183	3.89314	0	0.1
211	0.0683	3.8394	0.02978	3.8537	0.00143	3.89466	0	0.1
212	0.06418	3.84299	0.02674	3.85837	0.00111	3.89585	0	0.1
213	0.0603	3.84638	0.024	3.86259	0.00086154	3.89677	0	0.1
214	0.05665	3.84958	0.02153	3.8664	0.000669368	3.89749	0	0.1
215	0.05321	3.8526	0.01931	3.86983	0.00051999	3.89805	0	0.1
216	0.04997	3.85545	0.01731	3.87293	0.000403905	3.89848	0	0.1
217	0.04692	3.85814	0.01552	3.87571	0.000313709	3.89882	0	0.1
218	0.04405	3.86067	0.0139	3.87822	0.000243639	3.89908	0	0.1
219	0.04134	3.86305	0.01246	3.88047	0.000189211	3.89929	0	0.1
220	0.0388	3.8653	0.01116	3.8825	0.000146936	3.89945	0	0.1
221	0.03642	3.86742	0.00999	3.88431	0.000114103	3.89957	0	0.1
222	0.03417	3.86941	0.00895	3.88595	8.86045e-05	3.89967	0	0.1
223	0.03206	3.87128	0.00801	3.88741	6.88029e-05	3.89974	0	0.1
224	0.03007	3.87304	0.00717	3.88873	5.34259e-05	3.8998	0	0.1
225	0.02821	3.8747	0.00642	3.88991	4.14851e-05	3.89984	0	0.1
226	0.02646	3.87626	0.00574	3.89096	3.22128e-05	3.89988	0	0.1
227	0.02482	3.87772	0.00514	3.89191	2.50127e-05	3.89991	0	0.1
228	0.02327	3.8791	0.0046	3.89276	1.94219e-05	3.89993	0	0.1
229	0.02182	3.88039	0.00411	3.89352	1.50807e-05	3.89994	0	0.1
230	0.02046	3.88161	0.00368	3.8942	1.17098e-05	3.89996	0	0.1
231	0.01918	3.88275	0.00329	3.89481	9.09238e-06	3.89997	0	0.1
232	0.01799	3.88382	0.00294	3.89536	7.05998e-06	3.89997	0	0.1
233	0.01686	3.88483	0.00263	3.89585	5.48188e-06	3.89998	0	0.1
234	0.01581	3.88577	0.00235	3.89628	4.25652e-06	3.89998	0	0.1
235	0.01482	3.88666	0.00211	3.89667	3.30506e-06	3.89999	0	0.1
236	0.01389	3.88749	0.00188	3.89703	2.56628e-06	3.89999	0	0.1
237	0.01302	3.88827	0.00168	3.89734	1.99264e-06	3.89999	0	0.1
238	0.0122	3.889	0.00151	3.89762	1.54722e-06	3.89999	0	0.1
239	0.01143	3.88969	0.00135	3.89787	1.20137e-06	3.9	0	0.1
240	0.01071	3.89034	0.0012	3.8981	9.32825e-07	3.9	0	0.1
241	0.01004	3.89094	0.00108	3.8983	7.24309e-07	3.9	0	0.1
242	0.00941	3.89151	0.000963062	3.89848	5.62403e-07	3.9	0	0.1
243	0.00882	3.89204	0.000861144	3.89864	4.36688e-07	3.9	0	0.1
244	0.00826	3.89254	0.00077	3.89878	3.39074e-07	3.9	0	0.1
245	0.00774	3.89301	0.000688493	3.89891	2.6328e-07	3.9	0	0.1
246	0.00725	3.89345	0.000615606	3.89903	2.04429e-07	3.9	0	0.1
247	0.0068	3.89386	0.00055043	3.89913	1.58732e-07	3.9	0	0.1
248	0.00637	3.89425	0.000492149	3.89922	1.23251e-07	3.9	0	0.1
249	0.00597	3.89461	0.000440036	3.8993	9.57002e-08	3.9	0	0.1
250	0.00559	3.89495	0.000393437	3.89938	7.43081e-08	3.9	0	0.1

## Sheet: Fig. 2f
VGS/(VGS+VNS)	Apparent Size (µm)	error bar	cC/∆t (mgmL-1h-1)	error bar
1	17.73	9.12	67.5	31.8198
0.926	76.93	40.89	2.6	--
0.833	80.46	32.75	0.66	--
0.714	14.98	6.66	0.21053	--

## Sheet: Fig. 3a
c(0) (mgmL-1)	Apparent Size (µm)	error bar	cC/∆t (mgmL-1h-1)
0.375	8.53	3.68	0.25
0.75	25.68	12.99	0.3
1.5	44.16	18.24	0.4375
3	80.46	32.75	0.6

## Sheet: Fig. 3c
∆t (h)	Apparent Size (µm)	error bar	cC/∆t (mgmL-1h-1)
22	112.91	50.61	0.30455
15	100.79	52.03	0.44667
11	80.46	32.75	0.6

## Sheet: Fig. 4a
VOA/mNC (mL/mg)	Apparent Size (µm)	error bar
0	21.24	6.36
0.2	44.7	16.55
0.4	45.12	18.56
0.8	68.61	34.4
1.6	80.46	32.75
3.2	76.8	29.07

## Sheet: Fig. 4b
Mobility (10-4cm2V-1s-1)	0	0.2	0.4	0.8	1.6	3.2
-1.078	0	0	0	0	0	0
-1.001	0	0	0	0	0	0
-0.923	0	0	0	0	0	0
-0.8454	0	0	0	0	0	0
-0.7678	0	0	0.01072	0	0	0
-0.6903	0	0	0.01404	0.000478415	0	0
-0.6127	0	0	0.01458	0.00528	0	0
-0.5352	0	0	0.02507	0.004	0.00116	0
-0.4576	0	0	0.03104	0.00982	0.00696	0.000655409
-0.38	0.01191	0	0.03826	0.01835	0.00347	0.01461
-0.3025	0.04185	0	0.06234	0.02842	0.0106	0.02989
-0.2249	0.08507	0.02497	0.10413	0.05988	0.03814	0.05475
-0.1473	0.17994	0.08754	0.19827	0.13798	0.09973	0.11268
-0.06978	0.25668	0.21141	0.44113	0.31542	0.31829	0.28516
0.00778	0.36426	0.52514	0.77107	0.59609	0.69161	0.61673
0.08534	0.61028	0.9353	0.98744	0.91141	1	0.94431
0.1629	0.86603	1	1	1	0.9708	1
0.2405	0.9979	0.80686	0.73675	0.6939	0.57109	0.69728
0.318	1	0.66446	0.36184	0.32059	0.22617	0.32333
0.3956	0.9188	0.4498	0.15685	0.13112	0.10221	0.14309
0.4732	0.71089	0.18915	0.07826	0.06541	0.03701	0.06984
0.5507	0.51922	0.06848	0.02795	0.04188	0.00913	0.02053
0.6283	0.42537	0.03787	0.00912	0.01923	0.0046	0.000758742
0.7058	0.31586	0.01841	0.004	0.00507	0.00156	0
0.7834	0.21673	0.01067	0.000149217	0.00104	4.10779e-05	0
0.861	0.14607	0.00214	0.000793905	0	0	0
0.9385	0.07792	0	0	0	0	0
1.016	0.01795	0	0	0	0	0
1.094	0	0	0	0	0	0

## Sheet: Fig. 5f
Time (s)	cDL (mgmL-1)	Time (s)	Q* (a. u.)	Time (s)	A(111) (a. u.)
100.212	10.7526	100.686	557.414	149.716	0.11763
102.609	11.006	101.561	559.422	150.591	0.34719
105.007	11.2367	102.437	559.581	151.467	0.37398
107.404	11.4739	103.312	561.134	152.342	0.9566
109.802	11.8423	104.188	560.855	153.218	1.29737
112.199	12.063	105.064	561.607	154.093	2.14107
114.596	12.3617	105.939	562.578	154.969	2.74402
116.994	12.6052	106.815	564.964	155.844	4.37024
119.391	12.9052	107.69	566.433	156.72	7.16495
121.789	13.2287	108.566	568.128	157.595	12.1021
124.186	13.5024	109.441	569.277	158.471	17.2912
126.583	13.8057	110.317	571.295	159.346	23.7926
128.981	14.1597	111.192	572.248	160.222	37.5212
131.378	14.4673	112.068	573.933	161.097	48.2595
133.776	14.804	112.943	575.466	163.724	77.7606
136.173	15.2428	113.819	576.849	166.351	96.1068
138.57	15.6167	114.694	578.673	168.977	106.706
140.968	15.9852	115.57	579.831	171.604	113.264
143.365	16.4206	116.445	580.589	174.23	116.993
145.763	16.7245	117.321	582.396	176.857	121.535
148.16	17.2315	118.196	582.235	179.484	125.165
150.558	17.5711	119.072	584.146	182.11	129.842
152.955	17.9917	119.948	585.902	184.737	132.719
155.352	18.4913	120.823	587.058	187.363	134.508
157.75	19.0373	121.699	588.934	196.119	142.06
160.147	19.3728	122.574	590.695	204.874	150.058
162.545	19.8771	123.45	592.007	213.629	155.63
164.942	20.3672	124.325	592.382	222.384	150.311
167.339	20.8173	125.201	594.111	231.14	150.462
169.737	21.239	126.076	598.295	239.895	154.772
172.134	21.79	126.952	602.335	248.65	145.405
174.532	22.2401	127.827	603.673	257.406	149.517
176.929	22.6749	128.703	605.418	266.161	150.555
179.326	23.2478	129.578	606.956	274.916	158.238
181.724	23.7443	130.454	607.986
184.121	24.1886	131.329	610.097
186.519	24.538	132.205	611.136
188.916	25.0022	133.08	612.948
191.314	25.5045	133.956	613.777
193.711	25.9603	134.832	615.96
196.108	26.4056	135.707	615.543
198.506	26.9876	136.583	618.657
200.903	27.4142	137.458	619.721
203.301	27.718	138.334	620.427
205.698	28.1972	139.209	623.718
208.095	28.5502	140.085	622.825
210.493	28.9718	140.96	626.45
212.89	29.4733	141.836	627.727
215.288	29.8011	142.711	628.314
217.685	29.9536	143.587	628.83
220.083	30.2484	144.462	628.825
222.48	30.9336	145.338	631.06
224.877	30.9463	146.213	634.051
227.275	31.4592	147.089	636.372
229.672	31.7746	147.964	640.104
232.07	32.4758	148.84	642.116
234.467	32.691	149.716	643.999
236.864	32.9464	150.591	646.631
239.262	33.5044	151.467	647.244
241.659	33.7288	152.342	647.935
244.057	33.9013	153.218	648.258
246.454	34.3451	154.093	648.668
248.851	34.9422	154.969	648.602
251.249	35.0744	155.844	649.168
253.646	35.6385	156.72	646.682
256.044	36.0122	157.595	643.927
258.441	36.3538	158.471	639.338
260.839	36.6929	159.346	631.206
263.236	36.9978	160.222	618.293
265.633	37.6036	161.097	605.936
268.031	37.8575	161.973	594.386
270.428	38.42	162.848	584.635
272.826	38.8408	163.724	576.461
275.223	39.2259	164.6	568.501
277.62	39.6012	165.475	561.792
280.018	40.0833	166.351	559.579
282.415	40.4254	167.226	556.299
284.813	41.115	168.102	555.946
287.21	41.5148	168.977	552.643
289.607	41.8741	169.853	551.381
292.005	42.4006	170.728	549.087
294.402	42.589	171.604	548.122
296.8	43.1359	172.479	548.529
299.197	43.6835	173.355	547.563
301.595	43.6359	174.23	547.293
		175.106	547.33
		175.981	545.486
		176.857	545.854
		177.732	545.686
		178.608	543.331
		179.484	544.354
		180.359	547.662
		181.235	545.778
		182.11	546.155
		182.986	547.353
		183.861	548.91
		184.737	549.595
		185.612	548.961
		186.488	548.055
		187.363	547.193
		188.239	547.077
		189.114	547.454
		189.99	551.964
		190.865	553.13
		191.741	553.586
		192.616	552.195
		193.492	554.228
		194.368	556.504
		195.243	558.941
		196.119	553.736
		196.994	561.036
		197.87	556.89
		198.745	561.356
		199.621	559.843
		200.496	558.965
		201.372	558.965
		202.247	562.073
		203.123	563.738
		203.998	565.071
		204.874	566.668
		205.749	570.355
		206.625	572.241
		207.5	572.306
		208.376	573.158
		209.252	572.412
		210.127	573.869
		211.003	572.967
		211.878	573.815
		212.754	575.627
		213.629	577.426
		214.505	572.796
		215.38	572.509
		216.256	574.995
		217.131	570.569
		218.007	569.552
		218.882	567.593
		219.758	567.135
		220.633	566.645
		221.509	562.47
		222.384	564.409
		223.26	558.678
		224.136	562.208
		225.011	569.595
		225.887	568.113
		226.762	565.245
		227.638	567.764
		228.513	569.219
		229.389	569.542
		230.264	563.897
		231.14	564.485
		232.015	561.602
		232.891	563.315
		233.766	563.3
		234.642	565.829
		235.517	568.361
		236.393	568.705
		237.268	571.706
		238.144	570.651
		239.019	572.646
		239.895	573.591
		240.771	573.269
		241.646	571.284
		242.522	566.822
		243.397	560.023
		244.273	555.627
		245.148	552.15
		246.024	552.552
		246.899	547.928
		247.775	545.569
		248.65	554.188
		249.526	551.652
		250.401	549.839
		251.277	554.796
		252.152	555.06
		253.028	553.787
		253.904	556.84
		254.779	555.643
		255.655	557.418
		256.53	560.018
		257.406	561.95
		258.281	559.654
		259.157	562.222
		260.032	561.864
		260.908	559.771
		261.783	560.26
		262.659	562.448
		263.534	563.462
		264.41	561.83
		265.285	561.957
		266.161	561.785
		267.036	566.662
		267.912	566.984
		268.788	567.361
		269.663	569.445
		270.539	573.149
		271.414	576.139
		272.29	575.15
		273.165	577.911
		274.041	578.267
		274.916	579.04
		275.792	580.167
		276.667	580.27
		277.543	579.652
		278.418	581.602
		279.294	581.955
		280.169	583.178
		281.045	582.846
		281.92	582.934
		282.796	583.417
		283.671	583.647
		284.547	582.037
		285.423	582.442
		286.298	582.239
		287.174	581.182
		288.049	581.984
		288.925	580.694
		289.8	581.155
		290.676	582.135
		291.551	579.911
		292.427	579.202
		293.302	577.689
		294.178	576.09
		295.053	577.597
		295.929	574.161
		296.804	575.661
		297.68	573.688
		298.555	571.225
		299.431	571.712
		300.307	572.022

## Sheet: Fig. 5g
Time (s)	cDL (mgmL-1)	Time (s)	Q* (a. u.)	Time (s)	A(111) (a. u.)
251.132	66.7207	250.528	1085.8	296.955	1.21484
253.528	70.3128	251.404	1093.1	297.831	1.42693
255.924	74.4454	252.28	1100.99	298.707	3.27781
258.32	78.573	253.156	1109.58	299.583	3.22277
260.717	83.727	254.032	1119.53	300.459	3.68811
263.113	87.8276	254.908	1127.07	301.335	8.48965
265.509	93.679	255.784	1135.74	302.211	8.45598
267.906	100.909	256.66	1144.14	303.087	9.94607
270.302	106.904	257.536	1150.72	303.963	11.6994
272.698	114.868	258.412	1161.28	304.839	12.4632
275.094	124.015	259.288	1169.8	305.715	13.314
277.491	134.098	260.164	1179.33	306.591	11.6373
279.887	144.055	261.04	1188.5	307.467	20.5632
282.283	154.641	261.916	1196.62	308.343	27.0134
284.68	164.944	262.792	1205.1	309.219	29.6203
287.076	184.618	263.668	1215.1	310.095	49.3439
289.472	215.242	264.544	1222.79	312.723	182.215
291.868	217.194	265.42	1230.15	315.35	307.461
294.265	214.083	266.296	1241.14	317.978	385.178
296.661	229.358	267.172	1248.08	320.606	460.422
299.057	240.516	268.048	1261.9	323.234	509.074
301.454	253.155	268.924	1270.3	325.862	514.362
303.85	264.023	269.8	1278.62	328.49	519.413
306.246	271.626	270.676	1286.89	331.118	559.593
308.643	281.949	271.552	1295.18	333.746	575.958
311.039	289.583	272.428	1307.29	336.374	604.953
313.435	304.166	273.304	1316.34	345.134	636.82
315.831	319.499	274.18	1327.74	353.893	676.691
318.228	325.816	275.056	1337.18	362.653	688.856
320.624	326.739	275.932	1346.96	371.413	683.515
323.02	338.966	276.808	1357.51	380.172	673.829
325.417	351.766	277.684	1366.78	423.971	696.632
327.813	353.806	278.56	1374.37
330.209	355.907	279.436	1383.59
332.605	363.283	280.311	1393.4
335.002	364.295	281.187	1403.82
337.398	378.35	282.063	1411.97
339.794	379.53	282.939	1419.62
342.191	381.759	283.815	1435.38
344.587	378.457	284.691	1444.49
346.983	392.053	285.567	1453.24
349.38	402.741	286.443	1472.76
351.776	408.877	287.319	1477.79
354.172	416.367	288.195	1486.44
356.568	406.425	289.071	1503.46
358.965	418.922	289.947	1506.2
361.361	418.922	290.823	1517.58
363.757	420.254	291.699	1524.75
366.154	425.367	292.575	1529.64
368.55	434.73	293.451	1547.58
370.946	432.013	294.327	1556.03
373.342	429.33	295.203	1561.5
375.739	440.05	296.079	1566.44
378.135	434.63	296.955	1572.01
380.531	446.97	297.831	1577.64
382.928	445.564	298.707	1580.11
385.324	444.215	299.583	1587.59
387.72	448.336	300.459	1589.17
390.116	444.167	301.335	1587
392.513	453.989	302.211	1587.26
394.909	442.818	303.087	1587.27
397.305	452.606	303.963	1584.36
399.702	455.39	304.839	1582.05
402.098	455.39	305.715	1578.97
404.494	451.173	306.591	1577.34
406.891	453.989	307.467	1576.44
409.287	442.779	308.343	1571.19
411.683	449.719	309.219	1564.43
414.079	449.808	310.095	1560.16
416.476	446.97	310.971	1550.98
418.872	455.43	311.847	1540.13
421.268	453.989	312.723	1522.94
423.665	455.39	313.598	1503.87
426.061	461.136	314.474	1483.23
428.457	453.958	315.35	1462.74
430.853	452.557	316.226	1444.7
433.25	448.336	317.102	1428.56
435.646	451.134	317.978	1413.83
438.042	459.686	318.854	1399.51
440.439	461.136	319.73	1386.7
442.835	449.75	320.606	1376
445.231	456.88	321.482	1363.7
447.628	448.314	322.358	1355.15
450.024	453.958	323.234	1349.09
		324.11	1340.56
		324.986	1336.1
		325.862	1328.05
		326.738	1325.02
		327.614	1319.74
		328.49	1315.72
		329.366	1311.93
		330.242	1309.85
		331.118	1307.13
		331.994	1304.94
		332.87	1303.06
		333.746	1301.17
		334.622	1300.34
		335.498	1298.52
		336.374	1295.17
		337.25	1294.66
		338.126	1295.64
		339.002	1300.32
		339.878	1304.97
		340.754	1303.67
		341.63	1303.94
		342.506	1296.32
		343.382	1299.6
		344.258	1299.52
		345.134	1301.64
		346.009	1305.91
		346.885	1317.31
		347.761	1325.85
		348.637	1329.66
		349.513	1335.96
		350.389	1338.09
		351.265	1339.59
		352.141	1342.08
		353.017	1341.57
		353.893	1338
		354.769	1339.01
		355.645	1341.6
		356.521	1343.38
		357.397	1349.24
		358.273	1351.77
		359.149	1352.74
		360.025	1353.72
		360.901	1353.64
		361.777	1353.85
		362.653	1356.47
		363.529	1355.5
		364.405	1356.26
		365.281	1352.01
		366.157	1350.87
		367.033	1354.66
		367.909	1352.63
		368.785	1351.63
		369.661	1352.24
		370.537	1350.85
		371.413	1345.89
		372.289	1347.05
		373.165	1345.6
		374.041	1345.4
		374.917	1342.24
		375.793	1342.68
		376.669	1338.23
		377.545	1336.74
		378.421	1334.76
		379.296	1335.29
		380.172	1330.86
		381.048	1330.4
		381.924	1328.58
		382.8	1323.74
		383.676	1326.1
		384.552	1323.23
		385.428	1324.72
		386.304	1320.41
		387.18	1318.82
		388.056	1319.86
		388.932	1317.81
		389.808	1317.75
		390.684	1315.82
		391.56	1315.77
		392.436	1318.26
		393.312	1314.78
		394.188	1316.93
		395.064	1316.96
		395.94	1316.25
		396.816	1316.06
		397.692	1317.37
		398.568	1320.29
		399.444	1321.51
		400.32	1321.92
		401.196	1325.17
		402.072	1325.62
		402.948	1328.07
		403.824	1328.28
		404.7	1327.69
		405.576	1334.59
		406.452	1331.32
		407.328	1336.18
		408.204	1335.35
		409.08	1336.38
		409.956	1341.05
		410.832	1339.03
		411.707	1338.45
		412.583	1339.47
		413.459	1341.21
		414.335	1343.22
		415.211	1352.76
		416.087	1361.06
		416.963	1358.53
		417.839	1356.12
		418.715	1361.1
		419.591	1362.49
		420.467	1359.55
		421.343	1361.22
		422.219	1362.81
		423.095	1362.06
		423.971	1364.14
		424.847	1363.35
		425.723	1361.84
		426.599	1361.97
		427.475	1361.93
		428.351	1365.8
		429.227	1369.52
		430.103	1369.21
		430.979	1366.07
		431.855	1371.84
		432.731	1367.01
		433.607	1373.38
		434.483	1365.63
		435.359	1377.1
		436.235	1366.48
		437.111	1371.07
		437.987	1379.44
		438.863	1380.59
		439.739	1376.61
		440.615	1370.88
		441.491	1370.54
		442.367	1371.73
		443.243	1374.13
		444.119	1375.69
		444.994	1373.48
		445.87	1377.57
		446.746	1378.56
		447.622	1374.88
		448.498	1381.72
		449.374	1380.94
		450.25	1379.69

[truncated: 23 more sheets: Fig. 5h, Fig. 6a, Fig. 6b, Supplymentary Figure 1b, Supplymentary Figure 2a, Supplymentary Figure 2b, Supplymentary Figure 3a, Supplymentary Figure 3b, Supplymentary Figure 3c, Supplymentary Figure 3d, Supplymentary Figure 5, Supplymentary Figure 6, Supplymentary Figure 9, Supplymentary Figure 12, Supplymentary Figure 14a, Supplymentary Figure 14b, Supplymentary Figure 14c, Supplymentary Figure 16a, Supplymentary Figure 16b, Supplymentary Figure 16c …]
